# Supplementary material for: Natural selection and adaptive traits in the Maniq, a nomadic hunter-gatherer society from Mainland Southeast Asia
Source: Sci Rep. 2025 Feb 9;15:4809. doi: 10.1038/s41598-024-83657-0 (PMC11808089; doi:10.1038/s41598-024-83657-0)
Supplement: Supplementary file 2 — Supplementary Material 2 [file 41598_2024_83657_MOESM2_ESM.xlsx]

## Sheet: Supplementary Table S4
Supplementary Table S4. GWAS traits of putative positive selected genes in the Maniq.
GWAS trait	Sum	Mean	Mapped Trait URI	Genotyping Technology	Study Accession
adolescent idiopathic scoliosis	13768	28	http://www.ebi.ac.uk/efo/EFO_0005423	Genome-wide genotyping array	GCST006287
aggressive behavior	70	1	http://www.ebi.ac.uk/efo/EFO_0003015	Genome-wide genotyping array	GCST010467
alcohol consumption measurement	6859	14	http://www.ebi.ac.uk/efo/EFO_0007878	Genome-wide genotyping array	GCST010543
alcohol use disorder measurement	2638	6	http://www.ebi.ac.uk/efo/EFO_0009458	Genome-wide genotyping array	GCST010545
alcohol use disorder measurement, alcohol consumption measurement	3451	7	http://www.ebi.ac.uk/efo/EFO_0009458, http://www.ebi.ac.uk/efo/EFO_0007878	Genome-wide genotyping array	GCST010544
alkaline phosphatase measurement	6610	14	http://www.ebi.ac.uk/efo/EFO_0004533	Genome-wide genotyping array	GCST011353
allergy	1894	4	http://www.ebi.ac.uk/efo/EFO_0003785	Genome-wide genotyping array	GCST010984
allergy, age at onset	1894	4	http://www.ebi.ac.uk/efo/EFO_0003785, http://www.ebi.ac.uk/efo/EFO_0004847	Genome-wide genotyping array	GCST010985
Alopecia	2215	5	http://www.orpha.net/ORDO/Orphanet_79364	Genome-wide genotyping array	GCST006661
alpha globulin measurement, protein measurement	902	2	http://www.ebi.ac.uk/efo/EFO_0004813, http://www.ebi.ac.uk/efo/EFO_0004747	Genome-wide genotyping array	GCST009159
Alzheimer's disease, family history of Alzheimerâ€™s disease	1122	3	http://www.ebi.ac.uk/efo/EFO_0000249, http://www.ebi.ac.uk/efo/EFO_0009268	Genome-wide genotyping array	GCST90012877
amenorrhea, response to antineoplastic agent	500	1	http://www.ebi.ac.uk/efo/EFO_0010269, http://purl.obolibrary.org/obo/GO_0097327	Genome-wide genotyping array	GCST009153
amyloid-beta measurement	499	1	http://www.ebi.ac.uk/efo/EFO_0005194	Genome-wide genotyping array	GCST90013674
Anorectal malformation	500	1	http://www.orpha.net/ORDO/Orphanet_96346	Exome genotyping array [Exome array]	GCST010206
anorexia nervosa	1000	2	http://www.ebi.ac.uk/efo/EFO_0004215	Genome-wide genotyping array	GCST008465
anti-anoctamin 2 antibody measurement	1286	3	http://www.ebi.ac.uk/efo/EFO_0010150	Genome-wide genotyping array	GCST009154
anti-drug antibody measurement	499	1	http://www.ebi.ac.uk/efo/EFO_0010559	Genome-wide genotyping array	GCST010993
anti-Epstein Barr virus antibody measurement	1618	4	http://www.ebi.ac.uk/efo/EFO_0009273	Genome-wide genotyping array	GCST90006898
Anti-Helicobacter pylori IgG measurement	821	2	http://www.ebi.ac.uk/efo/EFO_0009352	Genome-wide genotyping array	GCST90006914
Anti-herpes simplex virus 2 IgG measurement	499	1	http://www.ebi.ac.uk/efo/EFO_0009350	Genome-wide genotyping array	GCST90006920
anti-human herpes virus 6 antibody measurement	366	1	http://www.ebi.ac.uk/efo/EFO_0011037	Genome-wide genotyping array	GCST90006904
anti-meningococcal C serum bactericidal antibody measurement, response to vaccine	499	1	http://www.ebi.ac.uk/efo/EFO_0010087, http://www.ebi.ac.uk/efo/EFO_0004645	Genome-wide genotyping array	GCST008499
Anti-varicella zoster virus IgG measurement	499	1	http://www.ebi.ac.uk/efo/EFO_0009351	Genome-wide genotyping array	GCST90006929
antibody measurement	1270	3	http://www.ebi.ac.uk/efo/EFO_0004556	Genome-wide genotyping array	GCST90006922
antinuclear antibody measurement	322	1	http://www.ebi.ac.uk/efo/EFO_0005949	Genome-wide genotyping array	GCST007737
arterial stiffness measurement	928	2	http://www.ebi.ac.uk/efo/EFO_0004517	Genome-wide genotyping array	GCST010655
artificially sweetened beverage consumption measurement	104	1	http://www.ebi.ac.uk/efo/EFO_0010096	Genome-wide genotyping array	GCST008525
aspartate aminotransferase measurement	8311	17	http://www.ebi.ac.uk/efo/EFO_0004736	Genome-wide genotyping array	GCST90011899
asthma	1103	3	http://www.ebi.ac.uk/efo/EFO_0000270	Genome-wide genotyping array	GCST90013679
asthma exacerbation measurement	723	2	http://www.ebi.ac.uk/efo/EFO_0007614	Genome-wide genotyping array	GCST011975
atopic eczema	179	1	http://www.ebi.ac.uk/efo/EFO_0000274	Genome-wide genotyping array	GCST90013680
atopic march	499	1	http://www.ebi.ac.uk/efo/EFO_0007755	Genome-wide genotyping array	GCST90000019
attention deficit hyperactivity disorder	2758	6	http://www.ebi.ac.uk/efo/EFO_0003888	Genome-wide genotyping array	GCST010649
attention deficit hyperactivity disorder, schizophrenia, autism spectrum disorder, bipolar disorder, major depressive disorder	999	2	http://www.ebi.ac.uk/efo/EFO_0003888, http://www.ebi.ac.uk/efo/EFO_0000692, http://www.ebi.ac.uk/efo/EFO_0003756, http://www.ebi.ac.uk/efo/EFO_0000289, http://purl.obolibrary.org/obo/MONDO_0002009	Genome-wide genotyping array	GCST012088
autism spectrum disorder	2567	6	http://www.ebi.ac.uk/efo/EFO_0003756	Genome-wide genotyping array	GCST010643
autoimmune disease	831	2	http://www.ebi.ac.uk/efo/EFO_0005140	Genome-wide genotyping array	GCST011008
behavioural disinhibition measurement	3499	7	http://www.ebi.ac.uk/efo/EFO_0006946	Genome-wide genotyping array	GCST007621
Behcet's syndrome	499	1	http://www.ebi.ac.uk/efo/EFO_0003780	Targeted genotyping array [ImmunoChip]	GCST007551
beta-amyloid 1-42 measurement	1499	3	http://www.ebi.ac.uk/efo/EFO_0004670	Genome-wide genotyping array	GCST008642
bipolar disorder	5720	12	http://www.ebi.ac.uk/efo/EFO_0000289	Genome-wide genotyping array	GCST011101
bitter alcoholic beverage consumption measurement	4192	9	http://www.ebi.ac.uk/efo/EFO_0010092	Genome-wide genotyping array	GCST008522
bitter beverage consumption measurement	1098	3	http://www.ebi.ac.uk/efo/EFO_0010089	Genome-wide genotyping array	GCST008521
bitter non-alcoholic beverage consumption measurement	999	2	http://www.ebi.ac.uk/efo/EFO_0010093	Genome-wide genotyping array	GCST008524
bladder carcinoma	500	1	http://www.ebi.ac.uk/efo/EFO_0000292	Genome-wide genotyping array	GCST90011817
blood protein measurement	10612	22	http://www.ebi.ac.uk/efo/EFO_0007937	Targeted genotyping array	GCST006585
BMI-adjusted waist circumference	16165	33	http://www.ebi.ac.uk/efo/EFO_0007789	Genome-wide genotyping array	GCST009867
body height	27522	56	http://www.ebi.ac.uk/efo/EFO_0004339	Genome-wide genotyping array	GCST007841
body mass index	1498	3	http://www.ebi.ac.uk/efo/EFO_0004340	Genome-wide genotyping array	GCST011717
body weight	499	1	http://www.ebi.ac.uk/efo/EFO_0004338	Genome-wide genotyping array, Targeted genotyping array	GCST011690
bone density	500	1	http://www.ebi.ac.uk/efo/EFO_0003923	Genome-wide genotyping array	GCST011789
brain aneurysm	743	2	http://www.ebi.ac.uk/efo/EFO_0003870	Genome-wide genotyping array	GCST90013685
brain volume measurement	1701	4	http://www.ebi.ac.uk/efo/EFO_0006930	Genome-wide genotyping array	GCST011616
BRCAX breast cancer	1500	3	http://www.ebi.ac.uk/efo/EFO_0009443	Genome-wide genotyping array	GCST006719
breast carcinoma	4098	9	http://www.ebi.ac.uk/efo/EFO_0000305	Genome-wide genotyping array	GCST90013695
Brugada syndrome	771	2	http://www.orpha.net/ORDO/Orphanet_130	Genome-wide genotyping array	GCST011054
C-reactive protein measurement	998	2	http://www.ebi.ac.uk/efo/EFO_0004458	Genome-wide genotyping array	GCST011583
cancer	4404	9	http://www.ebi.ac.uk/efo/EFO_0000311	Genome-wide genotyping array	GCST90011822
carbamazepine metabolite measurement	499	1	http://www.ebi.ac.uk/efo/EFO_0009891	Genome-wide genotyping array	GCST007813
carbamazepine-induced hyponatremia, response to carbamazepine	499	1	http://www.ebi.ac.uk/efo/EFO_0009894, http://www.ebi.ac.uk/efo/EFO_0008484	Genome-wide genotyping array	GCST007811
carbamazepine-induced hyponatremia, response to oxcarbazepine, oxcarbazepine-induced hyponatremia, response to carbamazepine	500	1	http://www.ebi.ac.uk/efo/EFO_0009894, http://www.ebi.ac.uk/efo/EFO_0009893, http://www.ebi.ac.uk/efo/EFO_0009895, http://www.ebi.ac.uk/efo/EFO_0008484	Genome-wide genotyping array	GCST007809
cardiac arrhythmia	1265	3	http://www.ebi.ac.uk/efo/EFO_0004269	Genome-wide genotyping array	GCST90013707
cardiac troponin T measurement	499	1	http://www.ebi.ac.uk/efo/EFO_0005043	Genome-wide genotyping array	GCST011962
carotenoid measurement, beta-carotene measurement	500	1	http://www.ebi.ac.uk/efo/EFO_0004737, http://www.ebi.ac.uk/efo/EFO_0007894	Genome-wide genotyping array	GCST009160
carotenoid measurement, lutein measurement	500	1	http://www.ebi.ac.uk/efo/EFO_0004737, http://www.ebi.ac.uk/efo/EFO_0007895	Genome-wide genotyping array	GCST009160
carotid plaque build	499	1	http://www.ebi.ac.uk/efo/EFO_0006501	Genome-wide genotyping array	GCST011436
cataract	749	2	http://www.ebi.ac.uk/efo/EFO_0001059	Genome-wide genotyping array	GCST90013708
celiac disease	500	1	http://www.ebi.ac.uk/efo/EFO_0001060	Targeted genotyping array [ImmunoChip]	GCST010064
central corneal thickness	500	1	http://www.ebi.ac.uk/efo/EFO_0005213	Genome-wide genotyping array	GCST008317
ceramide measurement	999	2	http://www.ebi.ac.uk/efo/EFO_0010222	Genome-wide genotyping array	GCST010121
cervical carcinoma	520	2	http://www.ebi.ac.uk/efo/EFO_0001061	Genome-wide genotyping array	GCST90013696
childhood onset asthma, age at onset	500	1	http://www.ebi.ac.uk/efo/EFO_0004591, http://www.ebi.ac.uk/efo/EFO_0004847	Genome-wide genotyping array	GCST009236
childhood onset asthma, age at onset, environmental tobacco smoke exposure measurement	500	1	http://www.ebi.ac.uk/efo/EFO_0004591, http://www.ebi.ac.uk/efo/EFO_0004847, http://www.ebi.ac.uk/efo/EFO_0008361	Genome-wide genotyping array	GCST009238
Chlamydia trachomatis seropositivity	500	1	http://www.ebi.ac.uk/efo/EFO_0009330	Genome-wide genotyping array	GCST90006886
chronic kidney disease, diabetic nephropathy	999	2	http://www.ebi.ac.uk/efo/EFO_0003884, http://www.ebi.ac.uk/efo/EFO_0000401	Genome-wide genotyping array	GCST005893
chronic kidney disease, type II diabetes mellitus	499	1	http://www.ebi.ac.uk/efo/EFO_0003884, http://www.ebi.ac.uk/efo/EFO_0001360	Genome-wide genotyping array	GCST010552
chronic obstructive pulmonary disease	1624	4	http://www.ebi.ac.uk/efo/EFO_0000341	Genome-wide genotyping array	GCST90013709
cigarettes per day measurement	179	1	http://www.ebi.ac.uk/efo/EFO_0006525	Genome-wide genotyping array	GCST011700
coffee consumption measurement	2920	6	http://www.ebi.ac.uk/efo/EFO_0006781	Genome-wide genotyping array	GCST008526
cognitive function measurement	4180	9	http://www.ebi.ac.uk/efo/EFO_0008354	Genome-wide genotyping array	GCST012065
Cognitive impairment	499	1	http://purl.obolibrary.org/obo/HP_0100543	Genome-wide genotyping array	GCST008235
cognitive impairment measurement	1499	3	http://www.ebi.ac.uk/efo/EFO_0007998	Genome-wide genotyping array	GCST006671
colon carcinoma	999	2	http://www.ebi.ac.uk/efo/EFO_1001950	Genome-wide genotyping array	GCST012203
colorectal cancer	262	1	http://www.ebi.ac.uk/efo/EFO_0005842	Genome-wide genotyping array	GCST90013697
colorectal cancer, particulate matter air pollution measurement	499	1	http://www.ebi.ac.uk/efo/EFO_0005842, http://www.ebi.ac.uk/efo/EFO_0008255	Genome-wide genotyping array	GCST011108
comparative body size at age 10, self-reported	13506	28	http://www.ebi.ac.uk/efo/EFO_0009819	Genome-wide genotyping array	GCST010989
corneal endothelial cell measurement	1580	4	http://www.ebi.ac.uk/efo/EFO_0010079	Genome-wide genotyping array	GCST008339
corneal hysteresis	1246	3	http://www.ebi.ac.uk/efo/EFO_0010066	Genome-wide genotyping array	GCST011391
corneal resistance factor	1246	3	http://www.ebi.ac.uk/efo/EFO_0010067	Genome-wide genotyping array	GCST011390
corneal topography	2420	5	http://www.ebi.ac.uk/efo/EFO_0004345	Genome-wide genotyping array	GCST90012795
coronary artery disease	8201	17	http://www.ebi.ac.uk/efo/EFO_0001645	Genome-wide genotyping array	GCST90013687
cortical surface area measurement	1082	3	http://www.ebi.ac.uk/efo/EFO_0010736	Genome-wide genotyping array	GCST011617
cortical thickness	499	1	http://www.ebi.ac.uk/efo/EFO_0004840	Genome-wide genotyping array	GCST011618
cortisol measurement	1499	3	http://www.ebi.ac.uk/efo/EFO_0005843	Genome-wide genotyping array	GCST012087
COVID-19	499	1	http://purl.obolibrary.org/obo/MONDO_0100096	Genome-wide genotyping array	GCST90000255
COVID-19, mortality	500	1	http://purl.obolibrary.org/obo/MONDO_0100096, http://www.ebi.ac.uk/efo/EFO_0004352	Genome-wide genotyping array	GCST012192
cryptococcosis	499	1	http://www.ebi.ac.uk/efo/EFO_0007229	Genome-wide genotyping array	GCST011681
cups of coffee per day measurement	499	1	http://www.ebi.ac.uk/efo/EFO_0006782	Genome-wide genotyping array	GCST008028
cytokine measurement	10216	21	http://www.ebi.ac.uk/efo/EFO_0004873	Genome-wide genotyping array	GCST012156
D dimer measurement	160	1	http://www.ebi.ac.uk/efo/EFO_0004507	Genome-wide genotyping array	GCST012139
depressive symptom measurement	7054	15	http://www.ebi.ac.uk/efo/EFO_0007006	Genome-wide genotyping array	GCST010642
depressive symptom measurement, stressful life event measurement	1760	4	http://www.ebi.ac.uk/efo/EFO_0007006, http://www.ebi.ac.uk/efo/EFO_0007781	Genome-wide genotyping array	GCST007410
diabetes mellitus biomarker	1420	3	http://www.ebi.ac.uk/efo/EFO_0006842	Genome-wide genotyping array	GCST011569
diabetic nephropathy	999	2	http://www.ebi.ac.uk/efo/EFO_0000401	Genome-wide genotyping array	GCST005894
diastolic blood pressure, body mass index	499	1	http://www.ebi.ac.uk/efo/EFO_0006336, http://www.ebi.ac.uk/efo/EFO_0004340	Genome-wide genotyping array	GCST012190
diastolic blood pressure, systolic blood pressure	999	2	http://www.ebi.ac.uk/efo/EFO_0006336, http://www.ebi.ac.uk/efo/EFO_0006335	Genome-wide genotyping array	GCST012189
dietary fat liking measurement	499	1	http://www.ebi.ac.uk/efo/EFO_0010816	Genome-wide genotyping array	GCST010600
differentiated thyroid carcinoma	499	1	http://www.ebi.ac.uk/efo/EFO_1002017	Genome-wide genotyping array	GCST012197
diffuse plaque measurement	2921	6	http://www.ebi.ac.uk/efo/EFO_0010699	Genome-wide genotyping array	GCST010341
disease recurrence, response to tafenoquine	499	1	http://www.ebi.ac.uk/efo/EFO_0004952, http://www.ebi.ac.uk/efo/EFO_0010808	Genome-wide genotyping array	GCST010503
diverticular disease	3357	7	http://www.ebi.ac.uk/efo/EFO_0009959	Genome-wide genotyping array	GCST006479
drug dependence	263	1	http://www.ebi.ac.uk/efo/EFO_0003890	Genome-wide genotyping array	GCST007700
drug hypersensitivity syndrome, response to carbamazepine	499	1	http://www.ebi.ac.uk/efo/EFO_1002004, http://www.ebi.ac.uk/efo/EFO_0008484	Genome-wide genotyping array	GCST008384
drug use measurement	1000	2	http://www.ebi.ac.uk/efo/EFO_0007010	Genome-wide genotyping array	GCST007630
emphysema imaging measurement	2739	6	http://www.ebi.ac.uk/efo/EFO_0007626	Genome-wide genotyping array	GCST008476
endometrial carcinoma	500	1	http://www.ebi.ac.uk/efo/EFO_1001512	Genome-wide genotyping array	GCST90011820
enuresis	421	1	http://purl.obolibrary.org/obo/MONDO_0024290	Genome-wide genotyping array	GCST012080
eosinophil percentage of leukocytes	4891	10	http://www.ebi.ac.uk/efo/EFO_0007991	Genome-wide genotyping array	GCST90002382
esophageal adenocarcinoma, Barrett's esophagus	499	1	http://www.ebi.ac.uk/efo/EFO_0000478, http://www.ebi.ac.uk/efo/EFO_0000280	Genome-wide genotyping array	GCST011461
esophageal adenocarcinoma, Barrett's esophagus, sex interaction measurement	499	1	http://www.ebi.ac.uk/efo/EFO_0000478, http://www.ebi.ac.uk/efo/EFO_0000280, http://www.ebi.ac.uk/efo/EFO_0008343	Genome-wide genotyping array	GCST011463
esophageal carcinoma, gastric carcinoma	999	2	http://www.ebi.ac.uk/efo/EFO_0002916, http://www.ebi.ac.uk/efo/EFO_0000178	Genome-wide genotyping array	GCST90011807
estradiol measurement	999	2	http://www.ebi.ac.uk/efo/EFO_0004697	Genome-wide genotyping array	GCST90012105
facial morphology measurement	1751	4	http://www.ebi.ac.uk/efo/EFO_0007841	Genome-wide genotyping array	GCST011429
factor VII measurement	1424	3	http://www.ebi.ac.uk/efo/EFO_0004619	Genome-wide genotyping array	GCST007401
fasting blood glucose measurement	1500	3	http://www.ebi.ac.uk/efo/EFO_0004465	Genome-wide genotyping array	GCST008032
fasting blood insulin measurement	998	2	http://www.ebi.ac.uk/efo/EFO_0004466	Genome-wide genotyping array	GCST008033
fat body mass, lean body mass	499	1	http://www.ebi.ac.uk/efo/EFO_0005409, http://www.ebi.ac.uk/efo/EFO_0004995	Genome-wide genotyping array	GCST011394
fatty acid measurement, insulin resistance	499	1	http://www.ebi.ac.uk/efo/EFO_0005110, http://www.ebi.ac.uk/efo/EFO_0002614	Genome-wide genotyping array	GCST007767
femoral neck bone mineral density	500	1	http://www.ebi.ac.uk/efo/EFO_0007785	Genome-wide genotyping array	GCST006445
ferritin measurement	569	2	http://www.ebi.ac.uk/efo/EFO_0004459	Genome-wide genotyping array	GCST011369
fibroblast growth factor 21 measurement	499	1	http://www.ebi.ac.uk/efo/EFO_0010783	Genome-wide genotyping array	GCST90010720
fibroblast growth factor 23 measurement	632	2	http://www.ebi.ac.uk/efo/EFO_0009381	Genome-wide genotyping array	GCST90010721
fish consumption measurement	999	2	http://www.ebi.ac.uk/efo/EFO_0010139	Genome-wide genotyping array	GCST008597
foot muscle strength measurement	500	1	http://www.ebi.ac.uk/efo/EFO_0009699	Genome-wide genotyping array	GCST007304
gait measurement	3300	7	http://www.ebi.ac.uk/efo/EFO_0007680	Genome-wide genotyping array	GCST011122
gastric carcinoma	706	2	http://www.ebi.ac.uk/efo/EFO_0000178	Genome-wide genotyping array	GCST90013700
gestational blood glucose measurement, fetal genotype effect measurement, Glycosuria	499	1	http://www.ebi.ac.uk/efo/EFO_0009698, http://www.ebi.ac.uk/efo/EFO_0007959, http://purl.obolibrary.org/obo/HP_0003076	Genome-wide genotyping array	GCST010719
glioma	104	1	http://www.ebi.ac.uk/efo/EFO_0005543	Genome-wide genotyping array	GCST011004
glomerular filtration rate	682	2	http://www.ebi.ac.uk/efo/EFO_0005208	Genome-wide genotyping array	GCST008030
Glycosuria	499	1	http://purl.obolibrary.org/obo/HP_0003076	Genome-wide genotyping array	GCST008614
grapefruit juice consumption measurement	499	1	http://www.ebi.ac.uk/efo/EFO_0010094	Genome-wide genotyping array	GCST008531
gut microbiome measurement	13424	27	http://www.ebi.ac.uk/efo/EFO_0007874	Genome-wide genotyping array	GCST90006992
head and neck squamous cell carcinoma	322	1	http://www.ebi.ac.uk/efo/EFO_0000181	Genome-wide genotyping array	GCST010288
health study participation	3171	7	http://www.ebi.ac.uk/efo/EFO_0010130	Genome-wide genotyping array	GCST90012790
Hematochezia, response to radiation	499	1	http://purl.obolibrary.org/obo/HP_0002573, http://purl.obolibrary.org/obo/GO_0009314	Genome-wide genotyping array	GCST008381
hematocrit	12026	25	http://www.ebi.ac.uk/efo/EFO_0004348	Genome-wide genotyping array	GCST90002383
Hematuria	499	1	http://purl.obolibrary.org/obo/HP_0000790	Genome-wide genotyping array	GCST008617
hemoglobin measurement	23024	47	http://www.ebi.ac.uk/efo/EFO_0004509	Genome-wide genotyping array	GCST90002384
Hepatic fibrosis	1920	4	http://purl.obolibrary.org/obo/HP_0001395	Genome-wide genotyping array	GCST008469
high density lipoprotein cholesterol measurement	4330	9	http://www.ebi.ac.uk/efo/EFO_0004612	Genome-wide genotyping array	GCST008035
hip bone mineral density	2224	5	http://www.ebi.ac.uk/efo/EFO_0007702	Genome-wide genotyping array	GCST006444
hip geometry	747	2	http://www.ebi.ac.uk/efo/EFO_0004685	Genome-wide genotyping array	GCST006903
Hodgkins lymphoma	301	1	http://www.ebi.ac.uk/efo/EFO_0000183	Genome-wide genotyping array	GCST007062
homocysteine measurement	499	1	http://www.ebi.ac.uk/efo/EFO_0004578	Genome-wide genotyping array	GCST007578
hypertension	499	1	http://www.ebi.ac.uk/efo/EFO_0000537	Genome-wide genotyping array	GCST011141
immunoglobulin isotype switching measurement	1357	3	http://www.ebi.ac.uk/efo/EFO_0010128	Genome-wide genotyping array, Genome-wide sequencing	GCST008572
insulin resistance	499	1	http://www.ebi.ac.uk/efo/EFO_0002614	Genome-wide genotyping array	GCST007755
intelligence	16267	33	http://www.ebi.ac.uk/efo/EFO_0004337	Genome-wide genotyping array	GCST006269
interleukin-6 measurement	1863	4	http://www.ebi.ac.uk/efo/EFO_0004810	Genome-wide genotyping array	GCST012198
intraocular pressure measurement	499	1	http://www.ebi.ac.uk/efo/EFO_0004695	Genome-wide genotyping array	GCST008319
Ischemic stroke	500	1	http://purl.obolibrary.org/obo/HP_0002140	Genome-wide genotyping array	GCST90013688
kidney cancer	499	1	http://purl.obolibrary.org/obo/MONDO_0002367	Genome-wide genotyping array	GCST90011818
lean mass-adjusted fat body mass	499	1	http://www.ebi.ac.uk/efo/EFO_0009890	Genome-wide genotyping array	GCST011393
left ventricular structural measurement	1743	4	http://www.ebi.ac.uk/efo/EFO_0008205	Genome-wide genotyping array	GCST90000291
leprosy	274	1	http://www.ebi.ac.uk/efo/EFO_0001054	Genome-wide genotyping array	GCST010457
leukocyte count	428	1	http://www.ebi.ac.uk/efo/EFO_0004308	Genome-wide genotyping array	GCST008049
lip morphology measurement	272	1	http://www.ebi.ac.uk/efo/EFO_0007845	Genome-wide genotyping array	GCST90026564
lipoprotein A measurement	999	2	http://www.ebi.ac.uk/efo/EFO_0006925	Genome-wide genotyping array	GCST011087
liver fat measurement	500	1	http://www.ebi.ac.uk/efo/EFO_0010821	Genome-wide genotyping array	GCST010598
low density lipoprotein cholesterol measurement	7984	16	http://www.ebi.ac.uk/efo/EFO_0004611	Genome-wide genotyping array	GCST90002412
lung carcinoma	1000	2	http://www.ebi.ac.uk/efo/EFO_0001071	Genome-wide genotyping array	GCST90013777
lymphocyte count	9961	20	http://www.ebi.ac.uk/efo/EFO_0004587	Genome-wide genotyping array	GCST90002320
major depressive disorder	4372	9	http://purl.obolibrary.org/obo/MONDO_0002009	Genome-wide genotyping array	GCST012090
major depressive episode	1154	3	http://www.ebi.ac.uk/efo/EFO_0007634	Genome-wide genotyping array	GCST012095
major depressive episode, major depressive disorder	519	2	http://www.ebi.ac.uk/efo/EFO_0007634, http://purl.obolibrary.org/obo/MONDO_0002009	Genome-wide genotyping array	GCST012094
malaria	3675	8	http://www.ebi.ac.uk/efo/EFO_0001068	Genome-wide genotyping array	GCST010725
mammographic density measurement	2069	5	http://www.ebi.ac.uk/efo/EFO_0005941	Genome-wide genotyping array	GCST90011731
mammographic density percentage	1640	4	http://www.ebi.ac.uk/efo/EFO_0006502	Genome-wide genotyping array	GCST90011733
mean corpuscular hemoglobin concentration	15183	31	http://www.ebi.ac.uk/efo/EFO_0004528	Genome-wide genotyping array	GCST90002321
mean corpuscular volume	13491	27	http://www.ebi.ac.uk/efo/EFO_0004526	Genome-wide genotyping array	GCST90002334
mean platelet volume	499	1	http://www.ebi.ac.uk/efo/EFO_0004584	Genome-wide genotyping array, Genome-wide sequencing	GCST008336
melanoma	1077	3	http://www.ebi.ac.uk/efo/EFO_0000756	Genome-wide genotyping array	GCST90011809
mental or behavioural disorder	499	1	http://www.ebi.ac.uk/efo/EFO_0000677	Genome-wide genotyping array	GCST011007
mitochondrial DNA measurement	1153	3	http://www.ebi.ac.uk/efo/EFO_0006312	Genome-wide genotyping array	GCST007392
monocyte count	4189	9	http://www.ebi.ac.uk/efo/EFO_0005091	Genome-wide genotyping array	GCST90002339
mucocutaneous lymph node syndrome	561	2	http://www.ebi.ac.uk/efo/EFO_0004246	Genome-wide genotyping array	GCST010979
multisite chronic pain	2692	6	http://www.ebi.ac.uk/efo/EFO_0010100	Genome-wide genotyping array	GCST008512
myeloproliferative disorder	897	2	http://www.ebi.ac.uk/efo/EFO_0004251	Genome-wide genotyping array	GCST90000032
myocardial infarction	4371	9	http://www.ebi.ac.uk/efo/EFO_0000612	Genome-wide genotyping array	GCST011365
Myopia	500	1	http://purl.obolibrary.org/obo/HP_0000545	Genome-wide genotyping array	GCST010994
neuritic plaque measurement	1055	3	http://www.ebi.ac.uk/efo/EFO_0006798	Genome-wide genotyping array	GCST010342
neuroblastoma	674	2	http://www.ebi.ac.uk/efo/EFO_0000621	Genome-wide genotyping array	GCST011053
neurotic disorder	4300	9	http://www.ebi.ac.uk/efo/EFO_0004257	Genome-wide genotyping array	GCST010017
neutrophil count, mean platelet volume, leukocyte count, erythrocyte count, mean corpuscular hemoglobin concentration, mean corpuscular volume, monocyte count, basophil count, platelet count, red blood cell distribution width, eosinophil count	248	1	http://www.ebi.ac.uk/efo/EFO_0004833, http://www.ebi.ac.uk/efo/EFO_0004584, http://www.ebi.ac.uk/efo/EFO_0004308, http://www.ebi.ac.uk/efo/EFO_0004305, http://www.ebi.ac.uk/efo/EFO_0004528, http://www.ebi.ac.uk/efo/EFO_0004526, http://www.ebi.ac.uk/efo/EFO_0005091, http://www.ebi.ac.uk/efo/EFO_0005090, http://www.ebi.ac.uk/efo/EFO_0004309, http://www.ebi.ac.uk/efo/EFO_0005192, http://www.ebi.ac.u…	Genome-wide genotyping array, Genome-wide sequencing	GCST008338
non-alcoholic fatty liver disease	2498	5	http://www.ebi.ac.uk/efo/EFO_0003095	Genome-wide genotyping array	GCST010460
non-alcoholic fatty liver disease severity measurement	999	2	http://www.ebi.ac.uk/efo/EFO_0008421	Genome-wide genotyping array	GCST008471
non-high density lipoprotein cholesterol measurement	500	1	http://www.ebi.ac.uk/efo/EFO_0005689	Genome-wide genotyping array, Targeted genotyping array	GCST011694
non-Hodgkins lymphoma	1534	4	http://www.ebi.ac.uk/efo/EFO_0005952	Genome-wide genotyping array	GCST90011819
non-word reading	999	2	http://www.ebi.ac.uk/efo/EFO_0005299	Genome-wide genotyping array	GCST007478
nose morphology measurement	1020	3	http://www.ebi.ac.uk/efo/EFO_0007843	Genome-wide genotyping array	GCST90026551
obesity	500	1	http://www.ebi.ac.uk/efo/EFO_0001073	Genome-wide genotyping array	GCST009673
Obsessive-compulsive trait	1022	3	http://purl.obolibrary.org/obo/HP_0008770	Genome-wide genotyping array	GCST012194
opioid overdose severity measurement	499	1	http://www.ebi.ac.uk/efo/EFO_0010140	Genome-wide genotyping array	GCST008596
oropharynx cancer	389	1	http://www.ebi.ac.uk/efo/EFO_1001931	Genome-wide genotyping array	GCST010286
osteoarthritis	821	2	http://www.ebi.ac.uk/efo/EFO_0002506	Genome-wide genotyping array	GCST007093
osteoarthritis, hip	563	2	http://www.ebi.ac.uk/efo/EFO_1000786	Genome-wide genotyping array	GCST007091
osteoarthritis, hip, osteoarthritis, knee	1316	3	http://www.ebi.ac.uk/efo/EFO_1000786, http://www.ebi.ac.uk/efo/EFO_0004616	Genome-wide genotyping array	GCST007092
osteoarthritis, knee	64	1	http://www.ebi.ac.uk/efo/EFO_0004616	Genome-wide genotyping array	GCST007090
osteoporosis	500	1	http://www.ebi.ac.uk/efo/EFO_0003882	Genome-wide genotyping array	GCST90013717
ovarian carcinoma	1999	4	http://www.ebi.ac.uk/efo/EFO_0001075	Genome-wide genotyping array	GCST90011821
oxytocin measurement	395	1	http://www.ebi.ac.uk/efo/EFO_0010245	Genome-wide genotyping array	GCST009027
pancreatic carcinoma	581	2	http://www.ebi.ac.uk/efo/EFO_0002618	Genome-wide genotyping array	GCST90013705
periodontitis	224	1	http://www.ebi.ac.uk/efo/EFO_0000649	Genome-wide genotyping array	GCST007197
peripheral neuropathy, response to antimicrotubule agent	499	1	http://www.ebi.ac.uk/efo/EFO_0003100, http://www.ebi.ac.uk/efo/EFO_0005260	Genome-wide genotyping array	GCST010732
PHF-tau measurement	5668	12	http://www.ebi.ac.uk/efo/EFO_0010750	Genome-wide genotyping array	GCST010340
physical activity measurement, fasting blood insulin measurement	499	1	http://www.ebi.ac.uk/efo/EFO_0008002, http://www.ebi.ac.uk/efo/EFO_0004466	Genome-wide genotyping array	GCST007764
platelet count	1011	3	http://www.ebi.ac.uk/efo/EFO_0004309	Genome-wide genotyping array	GCST012032
polycystic ovary syndrome	999	2	http://www.ebi.ac.uk/efo/EFO_0000660	Genome-wide genotyping array	GCST010687
post-traumatic stress disorder symptom measurement	500	1	http://www.ebi.ac.uk/efo/EFO_0008535	Genome-wide genotyping array	GCST008490
PR interval	11089	23	http://www.ebi.ac.uk/efo/EFO_0004462	Genome-wide genotyping array	GCST010321
prostate carcinoma	7214	15	http://www.ebi.ac.uk/efo/EFO_0001663	Genome-wide genotyping array	GCST90013706
protein measurement	6937	14	http://www.ebi.ac.uk/efo/EFO_0004747	Genome-wide genotyping array	GCST011427
protein measurement, IGFBP-3 measurement	499	1	http://www.ebi.ac.uk/efo/EFO_0004747, http://www.ebi.ac.uk/efo/EFO_0004626	Genome-wide genotyping array	GCST009159
Proteinuria	738	2	http://purl.obolibrary.org/obo/HP_0000093	Genome-wide genotyping array	GCST008610
puberty onset measurement	2221	5	http://www.ebi.ac.uk/efo/EFO_0005677	Genome-wide genotyping array	GCST90012085
pulmonary function measurement	499	1	http://www.ebi.ac.uk/efo/EFO_0003892	Genome-wide genotyping array	GCST008240
pulmonary non-tuberculous mycobacterial infection	1499	3	http://purl.obolibrary.org/obo/MONDO_0018469	Genome-wide genotyping array	GCST010983
QRS duration	2364	5	http://www.ebi.ac.uk/efo/EFO_0005055	Genome-wide genotyping array	GCST008054
QT interval	1000	2	http://www.ebi.ac.uk/efo/EFO_0004682	Genome-wide genotyping array	GCST008043
radius bone mineral density	500	1	http://www.ebi.ac.uk/efo/EFO_0007933	Genome-wide genotyping array	GCST006446
reading	1999	4	http://www.ebi.ac.uk/efo/EFO_0005229	Genome-wide genotyping array	GCST007479
reading and spelling ability	3999	8	http://www.ebi.ac.uk/efo/EFO_0005301	Genome-wide genotyping array	GCST007465
rectum cancer	616	2	http://www.ebi.ac.uk/efo/EFO_1000657	Genome-wide genotyping array	GCST012204
response to atorvastatin, myopathy	499	1	http://www.ebi.ac.uk/efo/EFO_0010124, http://www.ebi.ac.uk/efo/EFO_0004145	Genome-wide genotyping array	GCST008554
response to dexamethasone	500	1	http://www.ebi.ac.uk/efo/EFO_0010933	Genome-wide genotyping array	GCST011996
response to interferon beta, anti-drug antibody measurement	1261	3	http://purl.obolibrary.org/obo/GO_0035456, http://www.ebi.ac.uk/efo/EFO_0010559	Genome-wide genotyping array	GCST012416
response to ketamine	3151	7	http://www.ebi.ac.uk/efo/EFO_0009748	Genome-wide genotyping array	GCST011398
response to prednisolone	999	2	http://www.ebi.ac.uk/efo/EFO_0009168	Genome-wide genotyping array	GCST011997
response to radiation, adverse effect	499	1	http://purl.obolibrary.org/obo/GO_0009314, http://www.ebi.ac.uk/efo/EFO_0009658	Genome-wide genotyping array	GCST008379
response to radiation, Hematuria	1638	4	http://purl.obolibrary.org/obo/GO_0009314, http://purl.obolibrary.org/obo/HP_0000790	Genome-wide genotyping array	GCST008380
response to radiation, Urinary retention	1000	2	http://purl.obolibrary.org/obo/GO_0009314, http://purl.obolibrary.org/obo/HP_0000016	Genome-wide genotyping array	GCST008378
response to simvastatin, myopathy	499	1	http://purl.obolibrary.org/obo/GO_1903491, http://www.ebi.ac.uk/efo/EFO_0004145	Genome-wide genotyping array	GCST008551
response to statin, myopathy	77	1	http://purl.obolibrary.org/obo/GO_0036273, http://www.ebi.ac.uk/efo/EFO_0004145	Genome-wide genotyping array	GCST008553
reticulocyte count	13677	28	http://www.ebi.ac.uk/efo/EFO_0007986	Genome-wide genotyping array	GCST90002385
reticulocyte measurement	11675	24	http://www.ebi.ac.uk/efo/EFO_0010700	Genome-wide genotyping array	GCST90002386
retinopathy, type II diabetes mellitus	499	1	http://www.ebi.ac.uk/efo/EFO_0003839, http://www.ebi.ac.uk/efo/EFO_0001360	Genome-wide genotyping array	GCST010548
rheumatoid arthritis	753	2	http://www.ebi.ac.uk/efo/EFO_0000685	Genome-wide genotyping array	GCST90013684
risk-taking behaviour	2310	5	http://www.ebi.ac.uk/efo/EFO_0008579	Genome-wide genotyping array	GCST006461
same-sex sexual behavior	292	1	http://www.ebi.ac.uk/efo/EFO_0010142	Genome-wide genotyping array	GCST008649
schizophrenia	4451	9	http://www.ebi.ac.uk/efo/EFO_0000692	Genome-wide genotyping array	GCST010645
schizophrenia, intelligence, self reported educational attainment	7025	15	http://www.ebi.ac.uk/efo/EFO_0000692, http://www.ebi.ac.uk/efo/EFO_0004337, http://www.ebi.ac.uk/efo/EFO_0004784	Genome-wide genotyping array	GCST008595
self rated health	1119	3	http://www.ebi.ac.uk/efo/EFO_0004778	Genome-wide genotyping array	GCST006620
Self-injurious behavior	499	1	http://purl.obolibrary.org/obo/HP_0100716	Genome-wide genotyping array	GCST010603
septic shock	1237	3	http://www.ebi.ac.uk/efo/EFO_0006834	Genome-wide genotyping array	GCST011301
seropositivity measurement	702	2	http://www.ebi.ac.uk/efo/EFO_0007034	Genome-wide genotyping array	GCST90006921
serum alanine aminotransferase measurement	7344	15	http://www.ebi.ac.uk/efo/EFO_0004735	Genome-wide genotyping array	GCST011352
serum gamma-glutamyl transferase measurement	500	1	http://www.ebi.ac.uk/efo/EFO_0004532	Genome-wide genotyping array	GCST011349
serum IgA measurement	275	1	http://www.ebi.ac.uk/efo/EFO_0004912	Genome-wide genotyping array, Genome-wide sequencing	GCST008568
serum IgG measurement	322	1	http://www.ebi.ac.uk/efo/EFO_0004565	Genome-wide genotyping array, Genome-wide sequencing	GCST008576
serum immunoglobulin measurement	366	1	http://www.ebi.ac.uk/efo/EFO_0010127	Genome-wide genotyping array, Genome-wide sequencing	GCST008569
serum metabolite measurement	4949	10	http://www.ebi.ac.uk/efo/EFO_0005653	Genome-wide genotyping array	GCST012020
severe cutaneous adverse reaction, response to carbamazepine	23	1	http://www.ebi.ac.uk/efo/EFO_0006346, http://www.ebi.ac.uk/efo/EFO_0008484	Genome-wide genotyping array	GCST008386
sex hormone-binding globulin measurement	11421	23	http://www.ebi.ac.uk/efo/EFO_0004696	Genome-wide genotyping array	GCST90012106
short-term memory	999	2	http://www.ebi.ac.uk/efo/EFO_0004335	Genome-wide genotyping array	GCST007471
shoulder impingement syndrome	1660	4	http://www.ebi.ac.uk/efo/EFO_1001178	Genome-wide genotyping array	GCST90010423
skin disease, response to cetuximab	499	1	http://www.ebi.ac.uk/efo/EFO_0000701, http://www.ebi.ac.uk/efo/EFO_0007682	Genome-wide genotyping array	GCST007259
sleep duration	1246	3	http://www.ebi.ac.uk/efo/EFO_0005271	Genome-wide genotyping array	GCST006914
smoking cessation	1000	2	http://www.ebi.ac.uk/efo/EFO_0004319	Genome-wide genotyping array	GCST011702
smoking initiation	5619	12	http://www.ebi.ac.uk/efo/EFO_0005670	Genome-wide genotyping array	GCST011703
smoking status measurement	6066	13	http://www.ebi.ac.uk/efo/EFO_0006527	Genome-wide genotyping array	GCST010018
sweet beverage consumption measurement	669	2	http://www.ebi.ac.uk/efo/EFO_0010090	Genome-wide genotyping array	GCST008528
systemic lupus erythematosus	2332	5	http://www.ebi.ac.uk/efo/EFO_0002690	Genome-wide genotyping array	GCST011426
systemic mastocytosis	1027	3	http://purl.obolibrary.org/obo/MONDO_0016586	Genome-wide genotyping array	GCST011382
systemic scleroderma	1034	3	http://www.ebi.ac.uk/efo/EFO_0000717	Genome-wide genotyping array	GCST009131
systolic blood pressure, body mass index	499	1	http://www.ebi.ac.uk/efo/EFO_0006335, http://www.ebi.ac.uk/efo/EFO_0004340	Genome-wide genotyping array	GCST012191
t-tau:beta-amyloid 1-42 ratio measurement	499	1	http://www.ebi.ac.uk/efo/EFO_0007708	Genome-wide genotyping array	GCST007130
tea consumption measurement	3610	8	http://www.ebi.ac.uk/efo/EFO_0010091	Genome-wide genotyping array	GCST008529
telomere length	1499	3	http://www.ebi.ac.uk/efo/EFO_0004505	Genome-wide genotyping array	GCST006485
testicular carcinoma	920	2	http://www.ebi.ac.uk/efo/EFO_0005088	Genome-wide genotyping array	GCST90011805
testosterone measurement	9620	20	http://www.ebi.ac.uk/efo/EFO_0004908	Genome-wide genotyping array	GCST90012102
theta wave measurement	499	1	http://www.ebi.ac.uk/efo/EFO_0006873	Genome-wide genotyping array	GCST010464
thyroid carcinoma	999	2	http://www.ebi.ac.uk/efo/EFO_0002892	Genome-wide genotyping array	GCST90011813
thyroid stimulating hormone measurement	4732	10	http://www.ebi.ac.uk/efo/EFO_0004748	Genome-wide genotyping array	GCST010653
Thyrotoxic periodic paralysis	499	1	http://www.orpha.net/ORDO/Orphanet_79102	Genome-wide genotyping array	GCST011933
total cholesterol measurement	2996	6	http://www.ebi.ac.uk/efo/EFO_0004574	Genome-wide genotyping array	GCST008045
triglyceride measurement	2600	6	http://www.ebi.ac.uk/efo/EFO_0004530	Genome-wide genotyping array	GCST011052
Tuberculosis	750	2	http://www.orpha.net/ORDO/Orphanet_3389	Genome-wide genotyping array	GCST007231
type II diabetes mellitus	26625	54	http://www.ebi.ac.uk/efo/EFO_0001360	Genome-wide genotyping array	GCST010557
unipolar depression	5221	11	http://www.ebi.ac.uk/efo/EFO_0003761	Genome-wide genotyping array	GCST010011
uric acid measurement	165	1	http://www.ebi.ac.uk/efo/EFO_0004761	Genome-wide genotyping array	GCST010512
urinary albumin to creatinine ratio	1932	4	http://www.ebi.ac.uk/efo/EFO_0007778	Genome-wide genotyping array	GCST009640
urinary pH measurement	301	1	http://www.ebi.ac.uk/efo/EFO_0010136	Genome-wide genotyping array	GCST008616
uterine fibroid	1470	3	http://www.ebi.ac.uk/efo/EFO_0000731	Genome-wide genotyping array	GCST90013720
vaginal microbiome measurement	624	2	http://www.ebi.ac.uk/efo/EFO_0011013	Genome-wide genotyping array	GCST011387
Varicose veins	640	2	http://purl.obolibrary.org/obo/HP_0002619	Genome-wide genotyping array	GCST007225
venous thromboembolism, response to antineoplastic agent	999	2	http://www.ebi.ac.uk/efo/EFO_0004286, http://purl.obolibrary.org/obo/GO_0097327	Genome-wide genotyping array	GCST010463
vitamin B6 measurement	499	1	http://www.ebi.ac.uk/efo/EFO_0004621	Genome-wide genotyping array	GCST009471
Vitiligo, response to rhododendrol	20	1	http://www.ebi.ac.uk/efo/EFO_0004208, http://www.ebi.ac.uk/efo/EFO_0010824	Genome-wide genotyping array	GCST010676
waist circumference	499	1	http://www.ebi.ac.uk/efo/EFO_0004342	Genome-wide genotyping array, Targeted genotyping array	GCST011688
waist-hip ratio	999	2	http://www.ebi.ac.uk/efo/EFO_0004343	Genome-wide genotyping array	GCST008050
wellbeing measurement	3484	7	http://www.ebi.ac.uk/efo/EFO_0007869	Genome-wide genotyping array	GCST007337
white matter hyperintensity measurement	7763	16	http://www.ebi.ac.uk/efo/EFO_0005665	Genome-wide genotyping array	GCST011947
white matter microstructure measurement	1568	4	http://www.ebi.ac.uk/efo/EFO_0005674	Genome-wide genotyping array	GCST009539
word reading	999	2	http://www.ebi.ac.uk/efo/EFO_0005300	Genome-wide genotyping array	GCST007466
