# Supplementary material for: Natural selection and adaptive traits in the Maniq, a nomadic hunter-gatherer society from Mainland Southeast Asia
Source: Sci Rep. 2025 Feb 9;15:4809. doi: 10.1038/s41598-024-83657-0 (PMC11808089; doi:10.1038/s41598-024-83657-0)
Supplement: Supplementary file 3 — Supplementary Material 3 [file 41598_2024_83657_MOESM3_ESM.xlsx]

## Sheet: Supplementary Table S2
Supplementary Table S2. Genes containing candidate SNPs for positve selection in the Maniq.
Gene Symbol	Gene Type	Gene Description	Number of Outlier SNPs	Number of Gene Sets	Gene Sets	Description of Gene Set	Database
CALM1	protein_coding	calmodulin 1 [Source:HGNC Symbol;Acc:HGNC:1442]	2	12	R-HSA-5576892, R-HSA-1489509, R-HSA-112043, R-HSA-112040, hsa04750, R-HSA-5576891, hsa04925, hsa04921, hsa04261, R-HSA-397014, hsa04015, R-HSA-112316	Phase 0 - rapid depolarisation, DAG and IP3 signaling, PLC beta mediated events, G-protein mediated events, Inflammatory mediator regulation of TRP channels, Cardiac conduction, Aldosterone synthesis and secretion, Oxytocin signaling pathway, Adrenergic signaling in cardiomyocytes, Muscle contraction, Rap1 signaling pathway, Neuronal System	pathway_Reactome, pathway_KEGG
CAMK2B	protein_coding	calcium/calmodulin dependent protein kinase II beta [Source:HGNC Symbol;Acc:HGNC:1461]	3	11	R-HSA-5576892, R-HSA-1489509, R-HSA-112043, R-HSA-112040, hsa04750, R-HSA-5576891, hsa04925, hsa04921, hsa04261, R-HSA-397014, R-HSA-112316	Phase 0 - rapid depolarisation, DAG and IP3 signaling, PLC beta mediated events, G-protein mediated events, Inflammatory mediator regulation of TRP channels, Cardiac conduction, Aldosterone synthesis and secretion, Oxytocin signaling pathway, Adrenergic signaling in cardiomyocytes, Muscle contraction, Neuronal System	pathway_Reactome, pathway_KEGG
ADCY4	protein_coding	adenylate cyclase 4 [Source:HGNC Symbol;Acc:HGNC:235]	1	10	R-HSA-1489509, R-HSA-112043, R-HSA-112040, hsa04750, hsa05414, hsa04925, hsa04921, hsa04261, hsa04015, R-HSA-112316	DAG and IP3 signaling, PLC beta mediated events, G-protein mediated events, Inflammatory mediator regulation of TRP channels, Dilated cardiomyopathy, Aldosterone synthesis and secretion, Oxytocin signaling pathway, Adrenergic signaling in cardiomyocytes, Rap1 signaling pathway, Neuronal System	pathway_Reactome, pathway_KEGG
ADCY8	protein_coding	adenylate cyclase 8 [Source:HGNC Symbol;Acc:HGNC:239]	1	10	R-HSA-1489509, R-HSA-112043, R-HSA-112040, hsa04750, hsa05414, hsa04925, hsa04921, hsa04261, hsa04015, R-HSA-112316	DAG and IP3 signaling, PLC beta mediated events, G-protein mediated events, Inflammatory mediator regulation of TRP channels, Dilated cardiomyopathy, Aldosterone synthesis and secretion, Oxytocin signaling pathway, Adrenergic signaling in cardiomyocytes, Rap1 signaling pathway, Neuronal System	pathway_Reactome, pathway_KEGG
PRKCA	protein_coding	protein kinase C alpha [Source:HGNC Symbol;Acc:HGNC:9393]	4	10	R-HSA-1489509, R-HSA-112043, R-HSA-112040, hsa04750, hsa04925, hsa04921, hsa04261, hsa04015, R-HSA-1474244, R-HSA-112316	DAG and IP3 signaling, PLC beta mediated events, G-protein mediated events, Inflammatory mediator regulation of TRP channels, Aldosterone synthesis and secretion, Oxytocin signaling pathway, Adrenergic signaling in cardiomyocytes, Rap1 signaling pathway, Extracellular matrix organization, Neuronal System	pathway_Reactome, pathway_KEGG
ITPR2	protein_coding	inositol 1,4,5-trisphosphate receptor type 2 [Source:HGNC Symbol;Acc:HGNC:6181]	1	8	R-HSA-1489509, R-HSA-112043, R-HSA-112040, hsa04750, R-HSA-5576891, hsa04925, hsa04921, R-HSA-397014	DAG and IP3 signaling, PLC beta mediated events, G-protein mediated events, Inflammatory mediator regulation of TRP channels, Cardiac conduction, Aldosterone synthesis and secretion, Oxytocin signaling pathway, Muscle contraction	pathway_Reactome, pathway_KEGG
PLCB4	protein_coding	phospholipase C beta 4 [Source:HGNC Symbol;Acc:HGNC:9059]	5	7	R-HSA-112043, R-HSA-112040, hsa04750, hsa04925, hsa04921, hsa04261, hsa04015	PLC beta mediated events, G-protein mediated events, Inflammatory mediator regulation of TRP channels, Aldosterone synthesis and secretion, Oxytocin signaling pathway, Adrenergic signaling in cardiomyocytes, Rap1 signaling pathway	pathway_Reactome, pathway_KEGG
HLA-DPA1	protein_coding	major histocompatibility complex, class II, DP alpha 1 [Source:HGNC Symbol;Acc:HGNC:4938]	25	6	R-HSA-202427, R-HSA-202430, hsa05310, hsa04940, R-HSA-202433, hsa04514	Phosphorylation of CD3 and TCR zeta chains, Translocation of ZAP-70 to Immunological synapse, Asthma, Type I diabetes mellitus, Generation of second messenger molecules, Cell adhesion molecules	pathway_Reactome, pathway_KEGG
HLA-DPB1	protein_coding	major histocompatibility complex, class II, DP beta 1 [Source:HGNC Symbol;Acc:HGNC:4940]	1	6	R-HSA-202427, R-HSA-202430, hsa05310, hsa04940, R-HSA-202433, hsa04514	Phosphorylation of CD3 and TCR zeta chains, Translocation of ZAP-70 to Immunological synapse, Asthma, Type I diabetes mellitus, Generation of second messenger molecules, Cell adhesion molecules	pathway_Reactome, pathway_KEGG
HLA-DQA1	protein_coding	major histocompatibility complex, class II, DQ alpha 1 [Source:HGNC Symbol;Acc:HGNC:4942]	3	6	R-HSA-202427, R-HSA-202430, hsa05310, hsa04940, R-HSA-202433, hsa04514	Phosphorylation of CD3 and TCR zeta chains, Translocation of ZAP-70 to Immunological synapse, Asthma, Type I diabetes mellitus, Generation of second messenger molecules, Cell adhesion molecules	pathway_Reactome, pathway_KEGG
HLA-DQB1	protein_coding	major histocompatibility complex, class II, DQ beta 1 [Source:HGNC Symbol;Acc:HGNC:4944]	8	6	R-HSA-202427, R-HSA-202430, hsa05310, hsa04940, R-HSA-202433, hsa04514	Phosphorylation of CD3 and TCR zeta chains, Translocation of ZAP-70 to Immunological synapse, Asthma, Type I diabetes mellitus, Generation of second messenger molecules, Cell adhesion molecules	pathway_Reactome, pathway_KEGG
CAMKK2	protein_coding	calcium/calmodulin dependent protein kinase kinase 2 [Source:HGNC Symbol;Acc:HGNC:1470]	1	5	R-HSA-1489509, R-HSA-112043, R-HSA-112040, hsa04921, R-HSA-112316	DAG and IP3 signaling, PLC beta mediated events, G-protein mediated events, Oxytocin signaling pathway, Neuronal System	pathway_Reactome, pathway_KEGG
PRKCB	protein_coding	protein kinase C beta [Source:HGNC Symbol;Acc:HGNC:9395]	39	5	hsa04750, hsa04925, hsa04921, hsa04015, R-HSA-112316	Inflammatory mediator regulation of TRP channels, Aldosterone synthesis and secretion, Oxytocin signaling pathway, Rap1 signaling pathway, Neuronal System	pathway_KEGG, pathway_Reactome
RYR2	protein_coding	ryanodine receptor 2 [Source:HGNC Symbol;Acc:HGNC:10484]	1	5	R-HSA-5576891, hsa05414, hsa04921, hsa04261, R-HSA-397014	Cardiac conduction, Dilated cardiomyopathy, Oxytocin signaling pathway, Adrenergic signaling in cardiomyocytes, Muscle contraction	pathway_Reactome, pathway_KEGG
SCN5A	protein_coding	sodium voltage-gated channel alpha subunit 5 [Source:HGNC Symbol;Acc:HGNC:10593]	5	5	R-HSA-5576892, R-HSA-445095, R-HSA-5576891, hsa04261, R-HSA-397014	Phase 0 - rapid depolarisation, Interaction between L1 and Ankyrins, Cardiac conduction, Adrenergic signaling in cardiomyocytes, Muscle contraction	pathway_Reactome, pathway_KEGG
SCN7A	protein_coding	sodium voltage-gated channel alpha subunit 7 [Source:HGNC Symbol;Acc:HGNC:10594]	7	5	R-HSA-5576892, R-HSA-445095, R-HSA-5576891, hsa04261, R-HSA-397014	Phase 0 - rapid depolarisation, Interaction between L1 and Ankyrins, Cardiac conduction, Adrenergic signaling in cardiomyocytes, Muscle contraction	pathway_Reactome, pathway_KEGG
ATP2A3	protein_coding	ATPase sarcoplasmic/endoplasmic reticulum Ca2+ transporting 3 [Source:HGNC Symbol;Acc:HGNC:813]	2	4	R-HSA-5576891, hsa05414, hsa04261, R-HSA-397014	Cardiac conduction, Dilated cardiomyopathy, Adrenergic signaling in cardiomyocytes, Muscle contraction	pathway_Reactome, pathway_KEGG
CACNA2D3	protein_coding	calcium voltage-gated channel auxiliary subunit alpha2delta 3 [Source:HGNC Symbol;Acc:HGNC:15460]	1	4	hsa05414, hsa04921, hsa04261, R-HSA-112316	Dilated cardiomyopathy, Oxytocin signaling pathway, Adrenergic signaling in cardiomyocytes, Neuronal System	pathway_KEGG, pathway_Reactome
CACNG3	protein_coding	calcium voltage-gated channel auxiliary subunit gamma 3 [Source:HGNC Symbol;Acc:HGNC:1407]	9	4	hsa05414, hsa04921, hsa04261, R-HSA-112316	Dilated cardiomyopathy, Oxytocin signaling pathway, Adrenergic signaling in cardiomyocytes, Neuronal System	pathway_KEGG, pathway_Reactome
ITGB1	protein_coding	integrin subunit beta 1 [Source:HGNC Symbol;Acc:HGNC:6153]	4	4	hsa05414, hsa04514, hsa04015, R-HSA-1474244	Dilated cardiomyopathy, Cell adhesion molecules, Rap1 signaling pathway, Extracellular matrix organization	pathway_KEGG, pathway_Reactome
SCN10A	protein_coding	sodium voltage-gated channel alpha subunit 10 [Source:HGNC Symbol;Acc:HGNC:10582]	8	4	R-HSA-5576892, R-HSA-445095, R-HSA-5576891, R-HSA-397014	Phase 0 - rapid depolarisation, Interaction between L1 and Ankyrins, Cardiac conduction, Muscle contraction	pathway_Reactome
SCN11A	protein_coding	sodium voltage-gated channel alpha subunit 11 [Source:HGNC Symbol;Acc:HGNC:10583]	17	4	R-HSA-5576892, R-HSA-445095, R-HSA-5576891, R-HSA-397014	Phase 0 - rapid depolarisation, Interaction between L1 and Ankyrins, Cardiac conduction, Muscle contraction	pathway_Reactome
SCN1A	protein_coding	sodium voltage-gated channel alpha subunit 1 [Source:HGNC Symbol;Acc:HGNC:10585]	9	4	R-HSA-5576892, R-HSA-445095, R-HSA-5576891, R-HSA-397014	Phase 0 - rapid depolarisation, Interaction between L1 and Ankyrins, Cardiac conduction, Muscle contraction	pathway_Reactome
SCN2A	protein_coding	sodium voltage-gated channel alpha subunit 2 [Source:HGNC Symbol;Acc:HGNC:10588]	28	4	R-HSA-5576892, R-HSA-445095, R-HSA-5576891, R-HSA-397014	Phase 0 - rapid depolarisation, Interaction between L1 and Ankyrins, Cardiac conduction, Muscle contraction	pathway_Reactome
SCN9A	protein_coding	sodium voltage-gated channel alpha subunit 9 [Source:HGNC Symbol;Acc:HGNC:10597]	2	4	R-HSA-5576892, R-HSA-445095, R-HSA-5576891, R-HSA-397014	Phase 0 - rapid depolarisation, Interaction between L1 and Ankyrins, Cardiac conduction, Muscle contraction	pathway_Reactome
CACNG1	protein_coding	calcium voltage-gated channel auxiliary subunit gamma 1 [Source:HGNC Symbol;Acc:HGNC:1405]	1	3	hsa05414, hsa04921, hsa04261	Dilated cardiomyopathy, Oxytocin signaling pathway, Adrenergic signaling in cardiomyocytes	pathway_KEGG
CACNG5	protein_coding	calcium voltage-gated channel auxiliary subunit gamma 5 [Source:HGNC Symbol;Acc:HGNC:1409]	17	3	hsa05414, hsa04921, hsa04261	Dilated cardiomyopathy, Oxytocin signaling pathway, Adrenergic signaling in cardiomyocytes	pathway_KEGG
CD247	protein_coding	CD247 molecule [Source:HGNC Symbol;Acc:HGNC:1677]	10	3	R-HSA-202427, R-HSA-202430, R-HSA-202433	Phosphorylation of CD3 and TCR zeta chains, Translocation of ZAP-70 to Immunological synapse, Generation of second messenger molecules	pathway_Reactome
HLA-DOA	protein_coding	major histocompatibility complex, class II, DO alpha [Source:HGNC Symbol;Acc:HGNC:4936]	4	3	hsa05310, hsa04940, hsa04514	Asthma, Type I diabetes mellitus, Cell adhesion molecules	pathway_KEGG
HLA-DOB	protein_coding	major histocompatibility complex, class II, DO beta [Source:HGNC Symbol;Acc:HGNC:4937]	2	3	hsa05310, hsa04940, hsa04514	Asthma, Type I diabetes mellitus, Cell adhesion molecules	pathway_KEGG
ITGA9	protein_coding	integrin subunit alpha 9 [Source:HGNC Symbol;Acc:HGNC:6145]	2	3	hsa05414, hsa04514, R-HSA-1474244	Dilated cardiomyopathy, Cell adhesion molecules, Extracellular matrix organization	pathway_KEGG, pathway_Reactome
KCND3	protein_coding	potassium voltage-gated channel subfamily D member 3 [Source:HGNC Symbol;Acc:HGNC:6239]	22	3	R-HSA-5576891, R-HSA-397014, R-HSA-112316	Cardiac conduction, Muscle contraction, Neuronal System	pathway_Reactome
KCNJ5	protein_coding	potassium inwardly rectifying channel subfamily J member 5 [Source:HGNC Symbol;Acc:HGNC:6266]	5	3	hsa04925, hsa04921, R-HSA-112316	Aldosterone synthesis and secretion, Oxytocin signaling pathway, Neuronal System	pathway_KEGG, pathway_Reactome
KCNK13	protein_coding	potassium two pore domain channel subfamily K member 13 [Source:HGNC Symbol;Acc:HGNC:6275]	22	3	R-HSA-5576891, R-HSA-397014, R-HSA-112316	Cardiac conduction, Muscle contraction, Neuronal System	pathway_Reactome
NOS1	protein_coding	nitric oxide synthase 1 [Source:HGNC Symbol;Acc:HGNC:7872]	4	3	R-HSA-5576891, hsa05414, R-HSA-397014	Cardiac conduction, Dilated cardiomyopathy, Muscle contraction	pathway_Reactome, pathway_KEGG
TPM4	protein_coding	tropomyosin 4 [Source:HGNC Symbol;Acc:HGNC:12013]	1	3	hsa05414, hsa04261, R-HSA-397014	Dilated cardiomyopathy, Adrenergic signaling in cardiomyocytes, Muscle contraction	pathway_KEGG, pathway_Reactome
ASPH	protein_coding	aspartate beta-hydroxylase [Source:HGNC Symbol;Acc:HGNC:757]	2	2	R-HSA-5576891, R-HSA-397014	Cardiac conduction, Muscle contraction	pathway_Reactome
ATF2	protein_coding	activating transcription factor 2 [Source:HGNC Symbol;Acc:HGNC:784]	26	2	hsa04925, hsa04261	Aldosterone synthesis and secretion, Adrenergic signaling in cardiomyocytes	pathway_KEGG
CAMK1D	protein_coding	calcium/calmodulin dependent protein kinase ID [Source:HGNC Symbol;Acc:HGNC:19341]	8	2	hsa04925, hsa04921	Aldosterone synthesis and secretion, Oxytocin signaling pathway	pathway_KEGG
CORIN	protein_coding	corin, serine peptidase [Source:HGNC Symbol;Acc:HGNC:19012]	16	2	R-HSA-5576891, R-HSA-397014	Cardiac conduction, Muscle contraction	pathway_Reactome
EVL	protein_coding	Enah/Vasp-like [Source:HGNC Symbol;Acc:HGNC:20234]	4	2	R-HSA-202433, hsa04015	Generation of second messenger molecules, Rap1 signaling pathway	pathway_Reactome, pathway_KEGG
GAD1	protein_coding	glutamate decarboxylase 1 [Source:HGNC Symbol;Acc:HGNC:4092]	1	2	hsa04940, R-HSA-112316	Type I diabetes mellitus, Neuronal System	pathway_KEGG, pathway_Reactome
MAP2K6	protein_coding	mitogen-activated protein kinase kinase 6 [Source:HGNC Symbol;Acc:HGNC:6846]	1	2	hsa04750, hsa04015	Inflammatory mediator regulation of TRP channels, Rap1 signaling pathway	pathway_KEGG
NCAM1	protein_coding	neural cell adhesion molecule 1 [Source:HGNC Symbol;Acc:HGNC:7656]	79	2	hsa04514, R-HSA-1474244	Cell adhesion molecules, Extracellular matrix organization	pathway_KEGG, pathway_Reactome
NRXN3	protein_coding	neurexin 3 [Source:HGNC Symbol;Acc:HGNC:8010]	5	2	hsa04514, R-HSA-112316	Cell adhesion molecules, Neuronal System	pathway_KEGG, pathway_Reactome
PLCG2	protein_coding	phospholipase C gamma 2 [Source:HGNC Symbol;Acc:HGNC:9066]	7	2	R-HSA-202433, hsa04750	Generation of second messenger molecules, Inflammatory mediator regulation of TRP channels	pathway_Reactome, pathway_KEGG
PTPRC	protein_coding	protein tyrosine phosphatase receptor type C [Source:HGNC Symbol;Acc:HGNC:9666]	8	2	R-HSA-202427, hsa04514	Phosphorylation of CD3 and TCR zeta chains, Cell adhesion molecules	pathway_Reactome, pathway_KEGG
SDC2	protein_coding	syndecan 2 [Source:HGNC Symbol;Acc:HGNC:10659]	3	2	hsa04514, R-HSA-1474244	Cell adhesion molecules, Extracellular matrix organization	pathway_KEGG, pathway_Reactome
VCAN	protein_coding	versican [Source:HGNC Symbol;Acc:HGNC:2464]	6	2	hsa04514, R-HSA-1474244	Cell adhesion molecules, Extracellular matrix organization	pathway_KEGG, pathway_Reactome
ADAMTS8	protein_coding	ADAM metallopeptidase with thrombospondin type 1 motif 8 [Source:HGNC Symbol;Acc:HGNC:224]	7	1	R-HSA-1474244	Extracellular matrix organization	pathway_Reactome
APBB1IP	protein_coding	amyloid beta precursor protein binding family B member 1 interacting protein [Source:HGNC Symbol;Acc:HGNC:17379]	2	1	hsa04015	Rap1 signaling pathway	pathway_KEGG
BDKRB1	protein_coding	bradykinin receptor B1 [Source:HGNC Symbol;Acc:HGNC:1029]	2	1	hsa04750	Inflammatory mediator regulation of TRP channels	pathway_KEGG
BDKRB2	protein_coding	bradykinin receptor B2 [Source:HGNC Symbol;Acc:HGNC:1030]	4	1	hsa04750	Inflammatory mediator regulation of TRP channels	pathway_KEGG
CAPN10	protein_coding	calpain 10 [Source:HGNC Symbol;Acc:HGNC:1477]	36	1	R-HSA-1474244	Extracellular matrix organization	pathway_Reactome
CCL11	protein_coding	C-C motif chemokine ligand 11 [Source:HGNC Symbol;Acc:HGNC:10610]	3	1	hsa05310	Asthma	pathway_KEGG
CHRNE	protein_coding	cholinergic receptor nicotinic epsilon subunit [Source:HGNC Symbol;Acc:HGNC:1966]	1	1	R-HSA-112316	Neuronal System	pathway_Reactome
CLDN25	protein_coding	claudin 25 [Source:HGNC Symbol;Acc:HGNC:37218]	2	1	hsa04514	Cell adhesion molecules	pathway_KEGG
CNTNAP2	protein_coding	contactin associated protein 2 [Source:HGNC Symbol;Acc:HGNC:13830]	63	1	hsa04514	Cell adhesion molecules	pathway_KEGG
COL11A2	protein_coding	collagen type XI alpha 2 chain [Source:HGNC Symbol;Acc:HGNC:2187]	5	1	R-HSA-1474244	Extracellular matrix organization	pathway_Reactome
COL18A1	protein_coding	collagen type XVIII alpha 1 chain [Source:HGNC Symbol;Acc:HGNC:2195]	20	1	R-HSA-1474244	Extracellular matrix organization	pathway_Reactome
COL4A1	protein_coding	collagen type IV alpha 1 chain [Source:HGNC Symbol;Acc:HGNC:2202]	4	1	R-HSA-1474244	Extracellular matrix organization	pathway_Reactome
COL4A2	protein_coding	collagen type IV alpha 2 chain [Source:HGNC Symbol;Acc:HGNC:2203]	33	1	R-HSA-1474244	Extracellular matrix organization	pathway_Reactome
COL5A1	protein_coding	collagen type V alpha 1 chain [Source:HGNC Symbol;Acc:HGNC:2209]	1	1	R-HSA-1474244	Extracellular matrix organization	pathway_Reactome
CPE	protein_coding	carboxypeptidase E [Source:HGNC Symbol;Acc:HGNC:2303]	14	1	hsa04940	Type I diabetes mellitus	pathway_KEGG
CRTAP	protein_coding	cartilage associated protein [Source:HGNC Symbol;Acc:HGNC:2379]	6	1	R-HSA-1474244	Extracellular matrix organization	pathway_Reactome
DLGAP1	protein_coding	DLG associated protein 1 [Source:HGNC Symbol;Acc:HGNC:2905]	202	1	R-HSA-112316	Neuronal System	pathway_Reactome
DRD2	protein_coding	dopamine receptor D2 [Source:HGNC Symbol;Acc:HGNC:3023]	1	1	hsa04015	Rap1 signaling pathway	pathway_KEGG
EMILIN2	protein_coding	elastin microfibril interfacer 2 [Source:HGNC Symbol;Acc:HGNC:19881]	8	1	R-HSA-1474244	Extracellular matrix organization	pathway_Reactome
EPB41	protein_coding	erythrocyte membrane protein band 4.1 [Source:HGNC Symbol;Acc:HGNC:3377]	11	1	R-HSA-112316	Neuronal System	pathway_Reactome
FARP2	protein_coding	FERM, ARH/RhoGEF and pleckstrin domain protein 2 [Source:HGNC Symbol;Acc:HGNC:16460]	1	1	hsa04015	Rap1 signaling pathway	pathway_KEGG
FBLN2	protein_coding	fibulin 2 [Source:HGNC Symbol;Acc:HGNC:3601]	13	1	R-HSA-1474244	Extracellular matrix organization	pathway_Reactome
GABRA4	protein_coding	gamma-aminobutyric acid type A receptor subunit alpha4 [Source:HGNC Symbol;Acc:HGNC:4078]	1	1	R-HSA-112316	Neuronal System	pathway_Reactome
GABRA5	protein_coding	gamma-aminobutyric acid type A receptor subunit alpha5 [Source:HGNC Symbol;Acc:HGNC:4079]	3	1	R-HSA-112316	Neuronal System	pathway_Reactome
GABRB1	protein_coding	gamma-aminobutyric acid type A receptor subunit beta1 [Source:HGNC Symbol;Acc:HGNC:4081]	30	1	R-HSA-112316	Neuronal System	pathway_Reactome
HTR3B	protein_coding	5-hydroxytryptamine receptor 3B [Source:HGNC Symbol;Acc:HGNC:5298]	15	1	R-HSA-112316	Neuronal System	pathway_Reactome
KCNAB1	protein_coding	potassium voltage-gated channel subfamily A regulatory beta subunit 1 [Source:HGNC Symbol;Acc:HGNC:6228]	13	1	R-HSA-112316	Neuronal System	pathway_Reactome
KCNS3	protein_coding	potassium voltage-gated channel modifier subfamily S member 3 [Source:HGNC Symbol;Acc:HGNC:6302]	1	1	R-HSA-112316	Neuronal System	pathway_Reactome
KLKB1	protein_coding	kallikrein B1 [Source:HGNC Symbol;Acc:HGNC:6371]	1	1	R-HSA-1474244	Extracellular matrix organization	pathway_Reactome
LRFN2	protein_coding	leucine rich repeat and fibronectin type III domain containing 2 [Source:HGNC Symbol;Acc:HGNC:21226]	1	1	R-HSA-112316	Neuronal System	pathway_Reactome
MAG	protein_coding	myelin associated glycoprotein [Source:HGNC Symbol;Acc:HGNC:6783]	5	1	hsa04514	Cell adhesion molecules	pathway_KEGG
MYBPC1	protein_coding	myosin binding protein C1 [Source:HGNC Symbol;Acc:HGNC:7549]	2	1	R-HSA-397014	Muscle contraction	pathway_Reactome
MYL12A	protein_coding	myosin light chain 12A [Source:HGNC Symbol;Acc:HGNC:16701]	2	1	R-HSA-397014	Muscle contraction	pathway_Reactome
MYL12B	protein_coding	myosin light chain 12B [Source:HGNC Symbol;Acc:HGNC:29827]	1	1	R-HSA-397014	Muscle contraction	pathway_Reactome
NID1	protein_coding	nidogen 1 [Source:HGNC Symbol;Acc:HGNC:7821]	1	1	R-HSA-1474244	Extracellular matrix organization	pathway_Reactome
NRG1	protein_coding	neuregulin 1 [Source:HGNC Symbol;Acc:HGNC:7997]	18	1	R-HSA-112316	Neuronal System	pathway_Reactome
OXT	protein_coding	oxytocin/neurophysin I prepropeptide [Source:HGNC Symbol;Acc:HGNC:8528]	3	1	hsa04921	Oxytocin signaling pathway	pathway_KEGG
PDGFD	protein_coding	platelet derived growth factor D [Source:HGNC Symbol;Acc:HGNC:30620]	3	1	hsa04015	Rap1 signaling pathway	pathway_KEGG
PLA2G6	protein_coding	phospholipase A2 group VI [Source:HGNC Symbol;Acc:HGNC:9039]	2	1	hsa04750	Inflammatory mediator regulation of TRP channels	pathway_KEGG
PTPRN2	protein_coding	protein tyrosine phosphatase receptor type N2 [Source:HGNC Symbol;Acc:HGNC:9677]	5	1	hsa04940	Type I diabetes mellitus	pathway_KEGG
RALA	protein_coding	RAS like proto-oncogene A [Source:HGNC Symbol;Acc:HGNC:9839]	1	1	hsa04015	Rap1 signaling pathway	pathway_KEGG
RAP1A	protein_coding	RAP1A, member of RAS oncogene family [Source:HGNC Symbol;Acc:HGNC:9855]	1	1	hsa04015	Rap1 signaling pathway	pathway_KEGG
SELE	protein_coding	selectin E [Source:HGNC Symbol;Acc:HGNC:10718]	2	1	hsa04514	Cell adhesion molecules	pathway_KEGG
SIGLEC1	protein_coding	sialic acid binding Ig like lectin 1 [Source:HGNC Symbol;Acc:HGNC:11127]	11	1	hsa04514	Cell adhesion molecules	pathway_KEGG
SIPA1L2	protein_coding	signal induced proliferation associated 1 like 2 [Source:HGNC Symbol;Acc:HGNC:23800]	8	1	hsa04015	Rap1 signaling pathway	pathway_KEGG
SYN3	protein_coding	synapsin III [Source:HGNC Symbol;Acc:HGNC:11496]	2	1	R-HSA-112316	Neuronal System	pathway_Reactome
TNN	protein_coding	tenascin N [Source:HGNC Symbol;Acc:HGNC:22942]	28	1	R-HSA-1474244	Extracellular matrix organization	pathway_Reactome
TNR	protein_coding	tenascin R [Source:HGNC Symbol;Acc:HGNC:11953]	1	1	R-HSA-1474244	Extracellular matrix organization	pathway_Reactome
-	-	-	4195	0	-	-	-
AATK	protein_coding	apoptosis associated tyrosine kinase [Source:HGNC Symbol;Acc:HGNC:21]	2	0	-	-	-
ABCB11	protein_coding	ATP binding cassette subfamily B member 11 [Source:HGNC Symbol;Acc:HGNC:42]	13	0	-	-	-
ABI1	protein_coding	abl interactor 1 [Source:HGNC Symbol;Acc:HGNC:11320]	9	0	-	-	-
ABR	protein_coding	ABR activator of RhoGEF and GTPase [Source:HGNC Symbol;Acc:HGNC:81]	14	0	-	-	-
AC004837.3	-	-	1	0	-	-	-
AC004840.9	-	-	1	0	-	-	-
AC007251.2	-	-	1	0	-	-	-
AC007556.3	-	-	1	0	-	-	-
AC007682.1	-	-	8	0	-	-	-
AC009299.4	-	-	1	0	-	-	-
AC009495.2	-	-	1	0	-	-	-
AC009495.3	-	-	2	0	-	-	-
AC009495.4	-	-	5	0	-	-	-
AC009505.4	-	-	1	0	-	-	-
AC009948.5	-	-	7	0	-	-	-
AC009987.1	-	-	3	0	-	-	-
AC010127.3	-	-	13	0	-	-	-
AC013469.1	-	-	20	0	-	-	-
AC016292.1	-	-	4	0	-	-	-
AC016723.4	-	-	2	0	-	-	-
AC016970.1	-	-	6	0	-	-	-
AC022182.1	-	-	4	0	-	-	-
AC064875.2	-	-	11	0	-	-	-
AC068610.3	-	-	2	0	-	-	-
AC068610.5	-	-	4	0	-	-	-
AC072061.2	-	-	7	0	-	-	-
AC073325.1	-	-	1	0	-	-	-
AC073987.1	-	-	6	0	-	-	-
AC074363.1	-	-	1	0	-	-	-
AC091814.2	-	-	1	0	-	-	-
AC093802.1	-	-	12	0	-	-	-
AC096559.1	-	-	25	0	-	-	-
AC097639.8	-	-	1	0	-	-	-
AC104331.1	-	-	3	0	-	-	-
AC104809.3	-	-	1	0	-	-	-
AC108868.5	-	-	5	0	-	-	-
AC114755.3	-	-	5	0	-	-	-
AC124861.1	-	-	8	0	-	-	-
AC124861.2	-	-	8	0	-	-	-
ACADS	protein_coding	acyl-CoA dehydrogenase short chain [Source:HGNC Symbol;Acc:HGNC:90]	1	0	-	-	-
ACTBP9	processed_pseudogene	ACTB pseudogene 9 [Source:HGNC Symbol;Acc:HGNC:142]	1	0	-	-	-
ADAM33	protein_coding	ADAM metallopeptidase domain 33 [Source:HGNC Symbol;Acc:HGNC:15478]	2	0	-	-	-
ADAMTS12	protein_coding	ADAM metallopeptidase with thrombospondin type 1 motif 12 [Source:HGNC Symbol;Acc:HGNC:14605]	39	0	-	-	-
ADARB1	protein_coding	adenosine deaminase RNA specific B1 [Source:HGNC Symbol;Acc:HGNC:226]	31	0	-	-	-
ADPRHL1	protein_coding	ADP-ribosylhydrolase like 1 [Source:HGNC Symbol;Acc:HGNC:21303]	10	0	-	-	-
AEBP2	protein_coding	AE binding protein 2 [Source:HGNC Symbol;Acc:HGNC:24051]	1	0	-	-	-
AF015720.3	-	-	14	0	-	-	-
AGXT	protein_coding	alanine--glyoxylate aminotransferase [Source:HGNC Symbol;Acc:HGNC:341]	8	0	-	-	-
AK7	protein_coding	adenylate kinase 7 [Source:HGNC Symbol;Acc:HGNC:20091]	25	0	-	-	-
AL117190.2	-	-	2	0	-	-	-
AL138498.1	-	-	2	0	-	-	-
AL357936.1	-	-	2	0	-	-	-
AL450307.1	-	-	1	0	-	-	-
AL592063.1	-	-	2	0	-	-	-
AL626787.1	-	-	6	0	-	-	-
ALDH9A1	protein_coding	aldehyde dehydrogenase 9 family member A1 [Source:HGNC Symbol;Acc:HGNC:412]	2	0	-	-	-
AMBRA1	protein_coding	autophagy and beclin 1 regulator 1 [Source:HGNC Symbol;Acc:HGNC:25990]	1	0	-	-	-
AMZ1	protein_coding	archaelysin family metallopeptidase 1 [Source:HGNC Symbol;Acc:HGNC:22231]	20	0	-	-	-
ANGEL1	protein_coding	angel homolog 1 [Source:HGNC Symbol;Acc:HGNC:19961]	11	0	-	-	-
ANKRD13C	protein_coding	ankyrin repeat domain 13C [Source:HGNC Symbol;Acc:HGNC:25374]	10	0	-	-	-
ANKRD45	protein_coding	ankyrin repeat domain 45 [Source:HGNC Symbol;Acc:HGNC:24786]	9	0	-	-	-
ANKS1B	protein_coding	ankyrin repeat and sterile alpha motif domain containing 1B [Source:HGNC Symbol;Acc:HGNC:24600]	1	0	-	-	-
ANO4	protein_coding	anoctamin 4 [Source:HGNC Symbol;Acc:HGNC:23837]	1	0	-	-	-
AP002856.6	-	-	1	0	-	-	-
APBB2	protein_coding	amyloid beta precursor protein binding family B member 2 [Source:HGNC Symbol;Acc:HGNC:582]	2	0	-	-	-
ARHGAP32	protein_coding	Rho GTPase activating protein 32 [Source:HGNC Symbol;Acc:HGNC:17399]	6	0	-	-	-
ARID4B	protein_coding	AT-rich interaction domain 4B [Source:HGNC Symbol;Acc:HGNC:15550]	80	0	-	-	-
ASB5	protein_coding	ankyrin repeat and SOCS box containing 5 [Source:HGNC Symbol;Acc:HGNC:17180]	5	0	-	-	-
ATF4P4	transcribed_processed_pseudogene	activating transcription factor 4 pseudogene 4 [Source:HGNC Symbol;Acc:HGNC:787]	2	0	-	-	-
ATP10D	protein_coding	ATPase phospholipid transporting 10D (putative) [Source:HGNC Symbol;Acc:HGNC:13549]	2	0	-	-	-
ATP5G3	-	-	16	0	-	-	-
ATP8A1	protein_coding	ATPase phospholipid transporting 8A1 [Source:HGNC Symbol;Acc:HGNC:13531]	1	0	-	-	-
ATP8B3	protein_coding	ATPase phospholipid transporting 8B3 [Source:HGNC Symbol;Acc:HGNC:13535]	1	0	-	-	-
ATRN	protein_coding	attractin [Source:HGNC Symbol;Acc:HGNC:885]	4	0	-	-	-
AXIN2	protein_coding	axin 2 [Source:HGNC Symbol;Acc:HGNC:904]	6	0	-	-	-
BAIAP2	protein_coding	BAR/IMD domain containing adaptor protein 2 [Source:HGNC Symbol;Acc:HGNC:947]	1	0	-	-	-
BARX2	protein_coding	BARX homeobox 2 [Source:HGNC Symbol;Acc:HGNC:956]	1	0	-	-	-
BCAS3	protein_coding	BCAS3 microtubule associated cell migration factor [Source:HGNC Symbol;Acc:HGNC:14347]	2	0	-	-	-
BLNK	protein_coding	B cell linker [Source:HGNC Symbol;Acc:HGNC:14211]	2	0	-	-	-
BOK-AS1	lncRNA	BOK antisense RNA 1 [Source:HGNC Symbol;Acc:HGNC:35125]	1	0	-	-	-
BPTF	protein_coding	bromodomain PHD finger transcription factor [Source:HGNC Symbol;Acc:HGNC:3581]	6	0	-	-	-
BRINP3	protein_coding	BMP/retinoic acid inducible neural specific 3 [Source:HGNC Symbol;Acc:HGNC:22393]	1	0	-	-	-
BTG4	protein_coding	BTG anti-proliferation factor 4 [Source:HGNC Symbol;Acc:HGNC:13862]	2	0	-	-	-
BX322559.3	-	-	5	0	-	-	-
C10orf54	-	-	1	0	-	-	-
C10orf82	-	-	1	0	-	-	-
C1orf112	-	-	16	0	-	-	-
C20orf27	-	-	1	0	-	-	-
C2orf54	-	-	1	0	-	-	-
C6orf15	protein_coding	chromosome 6 open reading frame 15 [Source:HGNC Symbol;Acc:HGNC:13927]	3	0	-	-	-
C7orf50	protein_coding	chromosome 7 open reading frame 50 [Source:HGNC Symbol;Acc:HGNC:22421]	2	0	-	-	-
CADPS	protein_coding	calcium dependent secretion activator [Source:HGNC Symbol;Acc:HGNC:1426]	87	0	-	-	-
CARS2	protein_coding	cysteinyl-tRNA synthetase 2, mitochondrial [Source:HGNC Symbol;Acc:HGNC:25695]	2	0	-	-	-
CASC9	lncRNA	cancer susceptibility 9 [Source:HGNC Symbol;Acc:HGNC:48906]	10	0	-	-	-
CBLN2	protein_coding	cerebellin 2 precursor [Source:HGNC Symbol;Acc:HGNC:1544]	7	0	-	-	-
CCDC117	protein_coding	coiled-coil domain containing 117 [Source:HGNC Symbol;Acc:HGNC:26599]	16	0	-	-	-
CCDC182	protein_coding	coiled-coil domain containing 182 [Source:HGNC Symbol;Acc:HGNC:49392]	6	0	-	-	-
CCHCR1	protein_coding	coiled-coil alpha-helical rod protein 1 [Source:HGNC Symbol;Acc:HGNC:13930]	1	0	-	-	-
CCL7	protein_coding	C-C motif chemokine ligand 7 [Source:HGNC Symbol;Acc:HGNC:10634]	1	0	-	-	-
CCL8	protein_coding	C-C motif chemokine ligand 8 [Source:HGNC Symbol;Acc:HGNC:10635]	2	0	-	-	-
CCNG1	protein_coding	cyclin G1 [Source:HGNC Symbol;Acc:HGNC:1592]	1	0	-	-	-
CDC42EP4	protein_coding	CDC42 effector protein 4 [Source:HGNC Symbol;Acc:HGNC:17147]	15	0	-	-	-
CDH11	protein_coding	cadherin 11 [Source:HGNC Symbol;Acc:HGNC:1750]	1	0	-	-	-
CDH12	protein_coding	cadherin 12 [Source:HGNC Symbol;Acc:HGNC:1751]	3	0	-	-	-
CDK13	protein_coding	cyclin dependent kinase 13 [Source:HGNC Symbol;Acc:HGNC:1733]	4	0	-	-	-
CDK5RAP2	protein_coding	CDK5 regulatory subunit associated protein 2 [Source:HGNC Symbol;Acc:HGNC:18672]	22	0	-	-	-
CDKAL1	protein_coding	CDK5 regulatory subunit associated protein 1 like 1 [Source:HGNC Symbol;Acc:HGNC:21050]	2	0	-	-	-
CEACAM22P	transcribed_unprocessed_pseudogene	CEA cell adhesion molecule 22, pseudogene [Source:HGNC Symbol;Acc:HGNC:38029]	1	0	-	-	-
CEACAM22P	lncRNA	CEA cell adhesion molecule 22, pseudogene [Source:HGNC Symbol;Acc:HGNC:38029]	1	0	-	-	-
CEP112	protein_coding	centrosomal protein 112 [Source:HGNC Symbol;Acc:HGNC:28514]	13	0	-	-	-
CEP128	protein_coding	centrosomal protein 128 [Source:HGNC Symbol;Acc:HGNC:20359]	17	0	-	-	-
CERS6	protein_coding	ceramide synthase 6 [Source:HGNC Symbol;Acc:HGNC:23826]	21	0	-	-	-
CERS6-AS1	lncRNA	CERS6 antisense RNA 1 [Source:HGNC Symbol;Acc:HGNC:44485]	2	0	-	-	-
CHD7	protein_coding	chromodomain helicase DNA binding protein 7 [Source:HGNC Symbol;Acc:HGNC:20626]	2	0	-	-	-
CHN1	protein_coding	chimerin 1 [Source:HGNC Symbol;Acc:HGNC:1943]	1	0	-	-	-
CLNK	protein_coding	cytokine dependent hematopoietic cell linker [Source:HGNC Symbol;Acc:HGNC:17438]	13	0	-	-	-
CLVS1	protein_coding	clavesin 1 [Source:HGNC Symbol;Acc:HGNC:23139]	22	0	-	-	-
CMIP	protein_coding	c-Maf inducing protein [Source:HGNC Symbol;Acc:HGNC:24319]	87	0	-	-	-
CNBD1	protein_coding	cyclic nucleotide binding domain containing 1 [Source:HGNC Symbol;Acc:HGNC:26663]	1	0	-	-	-
CNGA1	protein_coding	cyclic nucleotide gated channel subunit alpha 1 [Source:HGNC Symbol;Acc:HGNC:2148]	1	0	-	-	-
CNOT6L	protein_coding	CCR4-NOT transcription complex subunit 6 like [Source:HGNC Symbol;Acc:HGNC:18042]	3	0	-	-	-
COL18A1-AS1	lncRNA	COL18A1 antisense RNA 1 [Source:HGNC Symbol;Acc:HGNC:23132]	1	0	-	-	-
COL18A1-AS2	lncRNA	COL18A1 antisense RNA 2 [Source:HGNC Symbol;Acc:HGNC:40155]	1	0	-	-	-
COLEC10	protein_coding	collectin subfamily member 10 [Source:HGNC Symbol;Acc:HGNC:2220]	2	0	-	-	-
CORO2B	protein_coding	coronin 2B [Source:HGNC Symbol;Acc:HGNC:2256]	4	0	-	-	-
COX7B2	protein_coding	cytochrome c oxidase subunit 7B2 [Source:HGNC Symbol;Acc:HGNC:24381]	2	0	-	-	-
CPAMD8	protein_coding	C3 and PZP like alpha-2-macroglobulin domain containing 8 [Source:HGNC Symbol;Acc:HGNC:23228]	4	0	-	-	-
CPXM2	protein_coding	carboxypeptidase X, M14 family member 2 [Source:HGNC Symbol;Acc:HGNC:26977]	16	0	-	-	-
CRADD	protein_coding	CASP2 and RIPK1 domain containing adaptor with death domain [Source:HGNC Symbol;Acc:HGNC:2340]	3	0	-	-	-
CREBL2	protein_coding	cAMP responsive element binding protein like 2 [Source:HGNC Symbol;Acc:HGNC:2350]	15	0	-	-	-
CSMD1	protein_coding	CUB and Sushi multiple domains 1 [Source:HGNC Symbol;Acc:HGNC:14026]	171	0	-	-	-
CSNK1A1	protein_coding	casein kinase 1 alpha 1 [Source:HGNC Symbol;Acc:HGNC:2451]	8	0	-	-	-
CSRNP1	protein_coding	cysteine and serine rich nuclear protein 1 [Source:HGNC Symbol;Acc:HGNC:14300]	3	0	-	-	-
CSRNP3	protein_coding	cysteine and serine rich nuclear protein 3 [Source:HGNC Symbol;Acc:HGNC:30729]	4	0	-	-	-
CTA-292E10.6	-	-	12	0	-	-	-
CTA-292E10.7	-	-	4	0	-	-	-
CTAGE14P	processed_pseudogene	CTAGE family member 14, pseudogene [Source:HGNC Symbol;Acc:HGNC:37299]	6	0	-	-	-
CTB-107P3.1	-	-	1	0	-	-	-
CTB-49A3.2	-	-	1	0	-	-	-
CTB-95B16.1	-	-	2	0	-	-	-
CTC-340A15.2	-	-	21	0	-	-	-
CTC-493L21.1	-	-	4	0	-	-	-
CTC-550M4.1	-	-	1	0	-	-	-
CTD-2001C12.1	-	-	1	0	-	-	-
CTD-2023M8.1	-	-	13	0	-	-	-
CTD-2050N2.1	-	-	2	0	-	-	-
CTD-2147F2.2	-	-	1	0	-	-	-
CTD-2186M15.3	-	-	1	0	-	-	-
CTD-2247C11.1	-	-	2	0	-	-	-
CTD-2281E23.1	-	-	4	0	-	-	-
CTD-2290P7.1	-	-	26	0	-	-	-
CTD-2357A8.3	-	-	8	0	-	-	-
CTD-2533G20.1	-	-	1	0	-	-	-
CTD-2571E19.1	-	-	2	0	-	-	-
CTD-2571E19.3	-	-	3	0	-	-	-
CTD-3046C4.1	-	-	13	0	-	-	-
CUBN	protein_coding	cubilin [Source:HGNC Symbol;Acc:HGNC:2548]	2	0	-	-	-
CUL4A	protein_coding	cullin 4A [Source:HGNC Symbol;Acc:HGNC:2554]	65	0	-	-	-
CYCSP34	processed_pseudogene	CYCS pseudogene 34 [Source:HGNC Symbol;Acc:HGNC:24408]	1	0	-	-	-
CYP46A1	protein_coding	cytochrome P450 family 46 subfamily A member 1 [Source:HGNC Symbol;Acc:HGNC:2641]	6	0	-	-	-
CYP4F23P	transcribed_unprocessed_pseudogene	cytochrome P450 family 4 subfamily F member 23, pseudogene [Source:HGNC Symbol;Acc:HGNC:39944]	5	0	-	-	-
CYP4V2	protein_coding	cytochrome P450 family 4 subfamily V member 2 [Source:HGNC Symbol;Acc:HGNC:23198]	2	0	-	-	-
DAPK1	protein_coding	death associated protein kinase 1 [Source:HGNC Symbol;Acc:HGNC:2674]	18	0	-	-	-
DCDC2	protein_coding	doublecortin domain containing 2 [Source:HGNC Symbol;Acc:HGNC:18141]	3	0	-	-	-
DEGS2	protein_coding	delta 4-desaturase, sphingolipid 2 [Source:HGNC Symbol;Acc:HGNC:20113]	6	0	-	-	-
DHRS12	protein_coding	dehydrogenase/reductase 12 [Source:HGNC Symbol;Acc:HGNC:25832]	2	0	-	-	-
DHRS9	protein_coding	dehydrogenase/reductase 9 [Source:HGNC Symbol;Acc:HGNC:16888]	11	0	-	-	-
DLEC1P1	unprocessed_pseudogene	DLEC1 pseudogene 1 [Source:HGNC Symbol;Acc:HGNC:44545]	1	0	-	-	-
DLK1	protein_coding	delta like non-canonical Notch ligand 1 [Source:HGNC Symbol;Acc:HGNC:2907]	3	0	-	-	-
DNAH11	protein_coding	dynein axonemal heavy chain 11 [Source:HGNC Symbol;Acc:HGNC:2942]	56	0	-	-	-
DNM3	protein_coding	dynamin 3 [Source:HGNC Symbol;Acc:HGNC:29125]	70	0	-	-	-
DRAM1	protein_coding	DNA damage regulated autophagy modulator 1 [Source:HGNC Symbol;Acc:HGNC:25645]	4	0	-	-	-
DROSHA	protein_coding	drosha ribonuclease III [Source:HGNC Symbol;Acc:HGNC:17904]	20	0	-	-	-
DSTNP4	processed_pseudogene	DSTN pseudogene 4 [Source:HGNC Symbol;Acc:HGNC:44548]	2	0	-	-	-
DUSP16	protein_coding	dual specificity phosphatase 16 [Source:HGNC Symbol;Acc:HGNC:17909]	1	0	-	-	-
DUSP27	-	-	8	0	-	-	-
EBF3	protein_coding	EBF transcription factor 3 [Source:HGNC Symbol;Acc:HGNC:19087]	1	0	-	-	-
EFCAB11	protein_coding	EF-hand calcium binding domain 11 [Source:HGNC Symbol;Acc:HGNC:20357]	4	0	-	-	-
EFCAB4B	-	-	5	0	-	-	-
EHMT2	protein_coding	euchromatic histone lysine methyltransferase 2 [Source:HGNC Symbol;Acc:HGNC:14129]	1	0	-	-	-
EIF4E3	protein_coding	eukaryotic translation initiation factor 4E family member 3 [Source:HGNC Symbol;Acc:HGNC:31837]	8	0	-	-	-
ELF1	protein_coding	E74 like ETS transcription factor 1 [Source:HGNC Symbol;Acc:HGNC:3316]	49	0	-	-	-
EML1	protein_coding	EMAP like 1 [Source:HGNC Symbol;Acc:HGNC:3330]	6	0	-	-	-
ENO4	protein_coding	enolase 4 [Source:HGNC Symbol;Acc:HGNC:31670]	3	0	-	-	-
ERG	protein_coding	ETS transcription factor ERG [Source:HGNC Symbol;Acc:HGNC:3446]	1	0	-	-	-
ERO1LB	-	-	10	0	-	-	-
EVA1C	protein_coding	eva-1 homolog C [Source:HGNC Symbol;Acc:HGNC:13239]	11	0	-	-	-
EXOG	protein_coding	exo/endonuclease G [Source:HGNC Symbol;Acc:HGNC:3347]	3	0	-	-	-
EYA2	protein_coding	EYA transcriptional coactivator and phosphatase 2 [Source:HGNC Symbol;Acc:HGNC:3520]	2	0	-	-	-
F10	protein_coding	coagulation factor X [Source:HGNC Symbol;Acc:HGNC:3528]	2	0	-	-	-
F13A1	protein_coding	coagulation factor XIII A chain [Source:HGNC Symbol;Acc:HGNC:3531]	1	0	-	-	-
FABP6	protein_coding	fatty acid binding protein 6 [Source:HGNC Symbol;Acc:HGNC:3561]	1	0	-	-	-
FAM124A	protein_coding	family with sequence similarity 124 member A [Source:HGNC Symbol;Acc:HGNC:26413]	2	0	-	-	-
FAM149A	protein_coding	family with sequence similarity 149 member A [Source:HGNC Symbol;Acc:HGNC:24527]	6	0	-	-	-
FAM183CP	-	-	1	0	-	-	-
FAM19A1	-	-	4	0	-	-	-
FAM19A5	-	-	38	0	-	-	-
FAM227B	protein_coding	family with sequence similarity 227 member B [Source:HGNC Symbol;Acc:HGNC:26543]	2	0	-	-	-
FAM78B	protein_coding	family with sequence similarity 78 member B [Source:HGNC Symbol;Acc:HGNC:13495]	4	0	-	-	-
FARP1	protein_coding	FERM, ARH/RhoGEF and pleckstrin domain protein 1 [Source:HGNC Symbol;Acc:HGNC:3591]	1	0	-	-	-
FASTK	protein_coding	Fas activated serine/threonine kinase [Source:HGNC Symbol;Acc:HGNC:24676]	1	0	-	-	-
FAT4	protein_coding	FAT atypical cadherin 4 [Source:HGNC Symbol;Acc:HGNC:23109]	48	0	-	-	-
FBXO7	protein_coding	F-box protein 7 [Source:HGNC Symbol;Acc:HGNC:13586]	1	0	-	-	-
FCER2	protein_coding	Fc epsilon receptor II [Source:HGNC Symbol;Acc:HGNC:3612]	1	0	-	-	-
FHIT	protein_coding	fragile histidine triad diadenosine triphosphatase [Source:HGNC Symbol;Acc:HGNC:3701]	48	0	-	-	-
FHOD3	protein_coding	formin homology 2 domain containing 3 [Source:HGNC Symbol;Acc:HGNC:26178]	1	0	-	-	-
FIP1L1	protein_coding	factor interacting with PAPOLA and CPSF1 [Source:HGNC Symbol;Acc:HGNC:19124]	1	0	-	-	-
FKBP7	protein_coding	FKBP prolyl isomerase 7 [Source:HGNC Symbol;Acc:HGNC:3723]	1	0	-	-	-
FOXP1	protein_coding	forkhead box P1 [Source:HGNC Symbol;Acc:HGNC:3823]	13	0	-	-	-
FOXP1-AS1	lncRNA	FOXP1 antisense RNA 1 [Source:HGNC Symbol;Acc:HGNC:41942]	1	0	-	-	-
FOXP2	protein_coding	forkhead box P2 [Source:HGNC Symbol;Acc:HGNC:13875]	14	0	-	-	-
FRAS1	protein_coding	Fraser extracellular matrix complex subunit 1 [Source:HGNC Symbol;Acc:HGNC:19185]	1	0	-	-	-
FRMD4A	protein_coding	FERM domain containing 4A [Source:HGNC Symbol;Acc:HGNC:25491]	40	0	-	-	-
FRMD4B	protein_coding	FERM domain containing 4B [Source:HGNC Symbol;Acc:HGNC:24886]	5	0	-	-	-
FSTL4	protein_coding	follistatin like 4 [Source:HGNC Symbol;Acc:HGNC:21389]	1	0	-	-	-
FUK	-	-	1	0	-	-	-
GALNT3	protein_coding	polypeptide N-acetylgalactosaminyltransferase 3 [Source:HGNC Symbol;Acc:HGNC:4125]	20	0	-	-	-
GAN	protein_coding	gigaxonin [Source:HGNC Symbol;Acc:HGNC:4137]	13	0	-	-	-
GAPDHP68	processed_pseudogene	glyceraldehyde 3 phosphate dehydrogenase pseudogene 68 [Source:HGNC Symbol;Acc:HGNC:4146]	2	0	-	-	-
GFRA1	protein_coding	GDNF family receptor alpha 1 [Source:HGNC Symbol;Acc:HGNC:4243]	4	0	-	-	-
GFRA4	protein_coding	GDNF family receptor alpha 4 [Source:HGNC Symbol;Acc:HGNC:13821]	5	0	-	-	-
GGPS1	protein_coding	geranylgeranyl diphosphate synthase 1 [Source:HGNC Symbol;Acc:HGNC:4249]	7	0	-	-	-
GLB1	protein_coding	galactosidase beta 1 [Source:HGNC Symbol;Acc:HGNC:4298]	2	0	-	-	-
GNA12	protein_coding	G protein subunit alpha 12 [Source:HGNC Symbol;Acc:HGNC:4380]	7	0	-	-	-
GNPAT	protein_coding	glyceronephosphate O-acyltransferase [Source:HGNC Symbol;Acc:HGNC:4416]	2	0	-	-	-
GORASP1	protein_coding	golgi reassembly stacking protein 1 [Source:HGNC Symbol;Acc:HGNC:16769]	7	0	-	-	-
GPR137B	protein_coding	G protein-coupled receptor 137B [Source:HGNC Symbol;Acc:HGNC:11862]	11	0	-	-	-
GPR141	protein_coding	G protein-coupled receptor 141 [Source:HGNC Symbol;Acc:HGNC:19997]	13	0	-	-	-
GPR176	protein_coding	G protein-coupled receptor 176 [Source:HGNC Symbol;Acc:HGNC:32370]	4	0	-	-	-
GPR19	protein_coding	G protein-coupled receptor 19 [Source:HGNC Symbol;Acc:HGNC:4473]	4	0	-	-	-
GPR26	protein_coding	G protein-coupled receptor 26 [Source:HGNC Symbol;Acc:HGNC:4481]	10	0	-	-	-
GPR27	protein_coding	G protein-coupled receptor 27 [Source:HGNC Symbol;Acc:HGNC:4482]	2	0	-	-	-
GPR35	protein_coding	G protein-coupled receptor 35 [Source:HGNC Symbol;Acc:HGNC:4492]	13	0	-	-	-
GRAMD3	-	-	13	0	-	-	-
GRK4	protein_coding	G protein-coupled receptor kinase 4 [Source:HGNC Symbol;Acc:HGNC:4543]	1	0	-	-	-
GRM8	protein_coding	glutamate metabotropic receptor 8 [Source:HGNC Symbol;Acc:HGNC:4600]	6	0	-	-	-
GRTP1	protein_coding	growth hormone regulated TBC protein 1 [Source:HGNC Symbol;Acc:HGNC:20310]	11	0	-	-	-
GRXCR1	protein_coding	glutaredoxin and cysteine rich domain containing 1 [Source:HGNC Symbol;Acc:HGNC:31673]	18	0	-	-	-
HAL	protein_coding	histidine ammonia-lyase [Source:HGNC Symbol;Acc:HGNC:4806]	3	0	-	-	-
HAMP	protein_coding	hepcidin antimicrobial peptide [Source:HGNC Symbol;Acc:HGNC:15598]	1	0	-	-	-
HCG22	lncRNA	HLA complex group 22 (non-protein coding) [Source:HGNC Symbol;Acc:HGNC:27780]	1	0	-	-	-
HCG22	transcribed_processed_pseudogene	HLA complex group 22 (non-protein coding) [Source:HGNC Symbol;Acc:HGNC:27780]	1	0	-	-	-
HCG24	lncRNA	HLA complex group 24 [Source:HGNC Symbol;Acc:HGNC:23500]	3	0	-	-	-
HDAC11	protein_coding	histone deacetylase 11 [Source:HGNC Symbol;Acc:HGNC:19086]	1	0	-	-	-
HEATR1	protein_coding	HEAT repeat containing 1 [Source:HGNC Symbol;Acc:HGNC:25517]	1	0	-	-	-
HHIPL1	protein_coding	HHIP like 1 [Source:HGNC Symbol;Acc:HGNC:19710]	2	0	-	-	-
HHLA3	-	-	1	0	-	-	-
HIGD1AP6	processed_pseudogene	HIG1 hypoxia inducible domain family member 1A pseudogene 6 [Source:HGNC Symbol;Acc:HGNC:43001]	3	0	-	-	-
HIVEP3	protein_coding	HIVEP zinc finger 3 [Source:HGNC Symbol;Acc:HGNC:13561]	7	0	-	-	-
HLA-DPA3	unprocessed_pseudogene	major histocompatibility complex, class II, DP alpha 3 (pseudogene) [Source:HGNC Symbol;Acc:HGNC:19393]	7	0	-	-	-
HLA-DPA3	transcribed_unprocessed_pseudogene	major histocompatibility complex, class II, DP alpha 3 (pseudogene) [Source:HGNC Symbol;Acc:HGNC:19393]	7	0	-	-	-
HLA-DRB9	unprocessed_pseudogene	major histocompatibility complex, class II, DR beta 9 (pseudogene) [Source:HGNC Symbol;Acc:HGNC:4957]	12	0	-	-	-
HLA-DRB9	transcribed_unprocessed_pseudogene	major histocompatibility complex, class II, DR beta 9 (pseudogene) [Source:HGNC Symbol;Acc:HGNC:4957]	12	0	-	-	-
HMGB1P37	transcribed_processed_pseudogene	high mobility group box 1 pseudogene 37 [Source:HGNC Symbol;Acc:HGNC:39184]	1	0	-	-	-
HMGB1P44	processed_pseudogene	high mobility group box 1 pseudogene 44 [Source:HGNC Symbol;Acc:HGNC:39275]	1	0	-	-	-
HMGXB4	protein_coding	HMG-box containing 4 [Source:HGNC Symbol;Acc:HGNC:5003]	1	0	-	-	-
HMOX1	protein_coding	heme oxygenase 1 [Source:HGNC Symbol;Acc:HGNC:5013]	1	0	-	-	-
HNRNPA1P46	processed_pseudogene	heterogeneous nuclear ribonucleoprotein A1 pseudogene 46 [Source:HGNC Symbol;Acc:HGNC:48776]	2	0	-	-	-
HNRNPKP3	lncRNA	heterogeneous nuclear ribonucleoprotein K pseudogene 3 [Source:HGNC Symbol;Acc:HGNC:42376]	2	0	-	-	-
HSD17B2	protein_coding	hydroxysteroid 17-beta dehydrogenase 2 [Source:HGNC Symbol;Acc:HGNC:5211]	3	0	-	-	-
HSPA12B	protein_coding	heat shock protein family A (Hsp70) member 12B [Source:HGNC Symbol;Acc:HGNC:16193]	3	0	-	-	-
HSPA8P11	processed_pseudogene	heat shock protein family A (Hsp70) member 8 pseudogene 11 [Source:HGNC Symbol;Acc:HGNC:44926]	4	0	-	-	-
HSPE1P4	processed_pseudogene	heat shock protein family E (Hsp10) member 1 pseudogene 4 [Source:HGNC Symbol;Acc:HGNC:49323]	1	0	-	-	-
IFI27L2	protein_coding	interferon alpha inducible protein 27 like 2 [Source:HGNC Symbol;Acc:HGNC:19753]	1	0	-	-	-
IGLJCOR18	IG_C_pseudogene	immunoglobulin lambda joining-constant/OR18 (pseudogene) [Source:HGNC Symbol;Acc:HGNC:28614]	1	0	-	-	-
INTS6-AS1	lncRNA	INTS6 antisense RNA 1 [Source:HGNC Symbol;Acc:HGNC:42691]	5	0	-	-	-
IPO9	protein_coding	importin 9 [Source:HGNC Symbol;Acc:HGNC:19425]	1	0	-	-	-
IQCE	protein_coding	IQ motif containing E [Source:HGNC Symbol;Acc:HGNC:29171]	2	0	-	-	-
ISPD	-	-	22	0	-	-	-
ITPK1	protein_coding	inositol-tetrakisphosphate 1-kinase [Source:HGNC Symbol;Acc:HGNC:6177]	1	0	-	-	-
JPH3	protein_coding	junctophilin 3 [Source:HGNC Symbol;Acc:HGNC:14203]	1	0	-	-	-
KB-1615E4.3	-	-	1	0	-	-	-
KCTD8	protein_coding	potassium channel tetramerization domain containing 8 [Source:HGNC Symbol;Acc:HGNC:22394]	1	0	-	-	-
KIAA0040	protein_coding	KIAA0040 [Source:HGNC Symbol;Acc:HGNC:28950]	2	0	-	-	-
KIAA1598	-	-	1	0	-	-	-
KIF1A	protein_coding	kinesin family member 1A [Source:HGNC Symbol;Acc:HGNC:888]	1	0	-	-	-
KIFAP3	protein_coding	kinesin associated protein 3 [Source:HGNC Symbol;Acc:HGNC:17060]	44	0	-	-	-
KLF6	protein_coding	KLF transcription factor 6 [Source:HGNC Symbol;Acc:HGNC:2235]	1	0	-	-	-
KLHL36	protein_coding	kelch like family member 36 [Source:HGNC Symbol;Acc:HGNC:17844]	1	0	-	-	-
KSR2	protein_coding	kinase suppressor of ras 2 [Source:HGNC Symbol;Acc:HGNC:18610]	1	0	-	-	-
LDB2	protein_coding	LIM domain binding 2 [Source:HGNC Symbol;Acc:HGNC:6533]	11	0	-	-	-
LDHBP1	processed_pseudogene	lactate dehydrogenase B pseudogene 1 [Source:HGNC Symbol;Acc:HGNC:6542]	1	0	-	-	-
LEPROTL1	protein_coding	leptin receptor overlapping transcript like 1 [Source:HGNC Symbol;Acc:HGNC:6555]	1	0	-	-	-
LHFP	-	-	18	0	-	-	-
LINC00159	lncRNA	long intergenic non-protein coding RNA 159 [Source:HGNC Symbol;Acc:HGNC:1285]	1	0	-	-	-
LINC00276	lncRNA	long intergenic non-protein coding RNA 276 [Source:HGNC Symbol;Acc:HGNC:38663]	21	0	-	-	-
LINC00311	lncRNA	long intergenic non-protein coding RNA 311 [Source:HGNC Symbol;Acc:HGNC:28312]	1	0	-	-	-
LINC00380	lncRNA	long intergenic non-protein coding RNA 380 [Source:HGNC Symbol;Acc:HGNC:42706]	2	0	-	-	-
LINC00521	-	-	8	0	-	-	-
LINC00523	lncRNA	long intergenic non-protein coding RNA 523 [Source:HGNC Symbol;Acc:HGNC:20117]	1	0	-	-	-
LINC00526	lncRNA	long intergenic non-protein coding RNA 526 [Source:HGNC Symbol;Acc:HGNC:28278]	2	0	-	-	-
LINC00620	lncRNA	long intergenic non-protein coding RNA 620 [Source:HGNC Symbol;Acc:HGNC:44223]	4	0	-	-	-
LINC00667	lncRNA	long intergenic non-protein coding RNA 667 [Source:HGNC Symbol;Acc:HGNC:27906]	6	0	-	-	-
LINC00693	-	-	2	0	-	-	-
LINC00702	lncRNA	long intergenic non-protein coding RNA 702 [Source:HGNC Symbol;Acc:HGNC:44676]	2	0	-	-	-
LINC00703	lncRNA	long intergenic non-protein coding RNA 703 [Source:HGNC Symbol;Acc:HGNC:44677]	10	0	-	-	-
LINC00704	-	-	8	0	-	-	-
LINC00705	lncRNA	long intergenic non-protein coding RNA 705 [Source:HGNC Symbol;Acc:HGNC:27874]	4	0	-	-	-
LINC00707	-	-	5	0	-	-	-
LINC00870	lncRNA	long intergenic non-protein coding RNA 870 [Source:HGNC Symbol;Acc:HGNC:27319]	4	0	-	-	-
LINC00871	lncRNA	long intergenic non-protein coding RNA 871 [Source:HGNC Symbol;Acc:HGNC:47038]	40	0	-	-	-
LINC00877	lncRNA	long intergenic non-protein coding RNA 877 [Source:HGNC Symbol;Acc:HGNC:27706]	2	0	-	-	-
LINC00883	-	-	1	0	-	-	-
LINC00926	lncRNA	long intergenic non-protein coding RNA 926 [Source:HGNC Symbol;Acc:HGNC:27514]	6	0	-	-	-
LINC00971	lncRNA	long intergenic non-protein coding RNA 971 [Source:HGNC Symbol;Acc:HGNC:48737]	3	0	-	-	-
LINC01057	-	-	1	0	-	-	-
LINGO2	protein_coding	leucine rich repeat and Ig domain containing 2 [Source:HGNC Symbol;Acc:HGNC:21207]	71	0	-	-	-
LMX1A	protein_coding	LIM homeobox transcription factor 1 alpha [Source:HGNC Symbol;Acc:HGNC:6653]	21	0	-	-	-
LNX1	protein_coding	ligand of numb-protein X 1 [Source:HGNC Symbol;Acc:HGNC:6657]	4	0	-	-	-
LNX1-AS2	lncRNA	LNX1 antisense RNA 2 [Source:HGNC Symbol;Acc:HGNC:41450]	1	0	-	-	-
LPIN2	protein_coding	lipin 2 [Source:HGNC Symbol;Acc:HGNC:14450]	4	0	-	-	-
LRFN5	protein_coding	leucine rich repeat and fibronectin type III domain containing 5 [Source:HGNC Symbol;Acc:HGNC:20360]	9	0	-	-	-
LRP1B	protein_coding	LDL receptor related protein 1B [Source:HGNC Symbol;Acc:HGNC:6693]	6	0	-	-	-
LRP2	protein_coding	LDL receptor related protein 2 [Source:HGNC Symbol;Acc:HGNC:6694]	1	0	-	-	-
LRRC16A	-	-	4	0	-	-	-
LRRC37A16P	transcribed_unprocessed_pseudogene	leucine rich repeat containing 37 member A16, pseudogene [Source:HGNC Symbol;Acc:HGNC:43820]	1	0	-	-	-
LRRC3B	protein_coding	leucine rich repeat containing 3B [Source:HGNC Symbol;Acc:HGNC:28105]	1	0	-	-	-
LRRC40	protein_coding	leucine rich repeat containing 40 [Source:HGNC Symbol;Acc:HGNC:26004]	5	0	-	-	-
LRRC7	protein_coding	leucine rich repeat containing 7 [Source:HGNC Symbol;Acc:HGNC:18531]	43	0	-	-	-
LUC7L2	protein_coding	LUC7 like 2, pre-mRNA splicing factor [Source:HGNC Symbol;Acc:HGNC:21608]	1	0	-	-	-
LY6G6D	protein_coding	lymphocyte antigen 6 family member G6D [Source:HGNC Symbol;Acc:HGNC:13935]	1	0	-	-	-
LY75-CD302	protein_coding	LY75-CD302 readthrough [Source:HGNC Symbol;Acc:HGNC:38828]	3	0	-	-	-
LY86-AS1	lncRNA	LY86 antisense RNA 1 [Source:HGNC Symbol;Acc:HGNC:26593]	2	0	-	-	-
MACROD2	protein_coding	mono-ADP ribosylhydrolase 2 [Source:HGNC Symbol;Acc:HGNC:16126]	11	0	-	-	-
MAD1L1	protein_coding	mitotic arrest deficient 1 like 1 [Source:HGNC Symbol;Acc:HGNC:6762]	27	0	-	-	-
MALRD1	protein_coding	MAM and LDL receptor class A domain containing 1 [Source:HGNC Symbol;Acc:HGNC:24331]	51	0	-	-	-
MAVS	protein_coding	mitochondrial antiviral signaling protein [Source:HGNC Symbol;Acc:HGNC:29233]	1	0	-	-	-
MDFIC	protein_coding	MyoD family inhibitor domain containing [Source:HGNC Symbol;Acc:HGNC:28870]	2	0	-	-	-
MEF2C-AS1	lncRNA	MEF2C antisense RNA 1 [Source:HGNC Symbol;Acc:HGNC:48908]	2	0	-	-	-
MEG3	lncRNA	maternally expressed 3 [Source:HGNC Symbol;Acc:HGNC:14575]	3	0	-	-	-
MEG9	lncRNA	maternally expressed 9 [Source:HGNC Symbol;Acc:HGNC:43874]	4	0	-	-	-
MEGF9	protein_coding	multiple EGF like domains 9 [Source:HGNC Symbol;Acc:HGNC:3234]	2	0	-	-	-
METTL18	protein_coding	methyltransferase 18, RPL3 N3(tau)-histidine [Source:HGNC Symbol;Acc:HGNC:28793]	3	0	-	-	-
METTL4	protein_coding	methyltransferase 4, N6-adenosine [Source:HGNC Symbol;Acc:HGNC:24726]	5	0	-	-	-
MGMT	protein_coding	O-6-methylguanine-DNA methyltransferase [Source:HGNC Symbol;Acc:HGNC:7059]	3	0	-	-	-
MICALL2	protein_coding	MICAL like 2 [Source:HGNC Symbol;Acc:HGNC:29672]	1	0	-	-	-
MINK1	protein_coding	misshapen like kinase 1 [Source:HGNC Symbol;Acc:HGNC:17565]	1	0	-	-	-
MIPEP	protein_coding	mitochondrial intermediate peptidase [Source:HGNC Symbol;Acc:HGNC:7104]	3	0	-	-	-
MIR4703	miRNA	microRNA 4703 [Source:HGNC Symbol;Acc:HGNC:41817]	1	0	-	-	-
MIR920	miRNA	microRNA 920 [Source:HGNC Symbol;Acc:HGNC:33670]	1	0	-	-	-
MITF	protein_coding	melanocyte inducing transcription factor [Source:HGNC Symbol;Acc:HGNC:7105]	1	0	-	-	-
MLEC	protein_coding	malectin [Source:HGNC Symbol;Acc:HGNC:28973]	1	0	-	-	-
MN1	protein_coding	MN1 proto-oncogene, transcriptional regulator [Source:HGNC Symbol;Acc:HGNC:7180]	1	0	-	-	-
MOB3B	protein_coding	MOB kinase activator 3B [Source:HGNC Symbol;Acc:HGNC:23825]	1	0	-	-	-
MSI2	protein_coding	musashi RNA binding protein 2 [Source:HGNC Symbol;Acc:HGNC:18585]	4	0	-	-	-
MSRA	protein_coding	methionine sulfoxide reductase A [Source:HGNC Symbol;Acc:HGNC:7377]	1	0	-	-	-
MTCO1P3	processed_pseudogene	MT-CO1 pseudogene 3 [Source:HGNC Symbol;Acc:HGNC:39604]	1	0	-	-	-
MTERFD2	-	-	1	0	-	-	-
MTMR12	protein_coding	myotubularin related protein 12 [Source:HGNC Symbol;Acc:HGNC:18191]	5	0	-	-	-
MTR	protein_coding	5-methyltetrahydrofolate-homocysteine methyltransferase [Source:HGNC Symbol;Acc:HGNC:7468]	3	0	-	-	-
MUC22	lncRNA	mucin 22 [Source:HGNC Symbol;Acc:HGNC:39755]	1	0	-	-	-
MUC22	protein_coding	mucin 22 [Source:HGNC Symbol;Acc:HGNC:39755]	1	0	-	-	-
MVD	protein_coding	mevalonate diphosphate decarboxylase [Source:HGNC Symbol;Acc:HGNC:7529]	1	0	-	-	-
MYCN	protein_coding	MYCN proto-oncogene, bHLH transcription factor [Source:HGNC Symbol;Acc:HGNC:7559]	14	0	-	-	-
MYCNUN	-	-	18	0	-	-	-
MYEOV2	-	-	39	0	-	-	-
MYO1D	protein_coding	myosin ID [Source:HGNC Symbol;Acc:HGNC:7598]	1	0	-	-	-
MYO3B	protein_coding	myosin IIIB [Source:HGNC Symbol;Acc:HGNC:15576]	11	0	-	-	-
MYOC	protein_coding	myocilin [Source:HGNC Symbol;Acc:HGNC:7610]	11	0	-	-	-
MYOM1	protein_coding	myomesin 1 [Source:HGNC Symbol;Acc:HGNC:7613]	35	0	-	-	-
NAGPA	protein_coding	N-acetylglucosamine-1-phosphodiester alpha-N-acetylglucosaminidase [Source:HGNC Symbol;Acc:HGNC:17378]	2	0	-	-	-
NAV1	protein_coding	neuron navigator 1 [Source:HGNC Symbol;Acc:HGNC:15989]	40	0	-	-	-
NDC80	protein_coding	NDC80 kinetochore complex component [Source:HGNC Symbol;Acc:HGNC:16909]	20	0	-	-	-
NDUFA10	protein_coding	NADH:ubiquinone oxidoreductase subunit A10 [Source:HGNC Symbol;Acc:HGNC:7684]	8	0	-	-	-
NDUFAF5	protein_coding	NADH:ubiquinone oxidoreductase complex assembly factor 5 [Source:HGNC Symbol;Acc:HGNC:15899]	1	0	-	-	-
NETO1	protein_coding	neuropilin and tolloid like 1 [Source:HGNC Symbol;Acc:HGNC:13823]	3	0	-	-	-
NFIB	protein_coding	nuclear factor I B [Source:HGNC Symbol;Acc:HGNC:7785]	8	0	-	-	-
NFXL1	protein_coding	nuclear transcription factor, X-box binding like 1 [Source:HGNC Symbol;Acc:HGNC:18726]	3	0	-	-	-
NIPAL1	protein_coding	NIPA like domain containing 1 [Source:HGNC Symbol;Acc:HGNC:27194]	1	0	-	-	-
NKAIN3	protein_coding	sodium/potassium transporting ATPase interacting 3 [Source:HGNC Symbol;Acc:HGNC:26829]	67	0	-	-	-
NPAS2	protein_coding	neuronal PAS domain protein 2 [Source:HGNC Symbol;Acc:HGNC:7895]	3	0	-	-	-
NPM1P14	processed_pseudogene	nucleophosmin 1 pseudogene 14 [Source:HGNC Symbol;Acc:HGNC:7916]	2	0	-	-	-
NR5A2	protein_coding	nuclear receptor subfamily 5 group A member 2 [Source:HGNC Symbol;Acc:HGNC:7984]	1	0	-	-	-
NRG1-IT2	-	-	18	0	-	-	-
NSL1	protein_coding	NSL1 component of MIS12 kinetochore complex [Source:HGNC Symbol;Acc:HGNC:24548]	1	0	-	-	-
NTF3	protein_coding	neurotrophin 3 [Source:HGNC Symbol;Acc:HGNC:8023]	1	0	-	-	-
NUDT1	protein_coding	nudix hydrolase 1 [Source:HGNC Symbol;Acc:HGNC:8048]	1	0	-	-	-
NUP210	protein_coding	nucleoporin 210 [Source:HGNC Symbol;Acc:HGNC:30052]	2	0	-	-	-
NXPH1	protein_coding	neurexophilin 1 [Source:HGNC Symbol;Acc:HGNC:20693]	1	0	-	-	-
OLIG3	protein_coding	oligodendrocyte transcription factor 3 [Source:HGNC Symbol;Acc:HGNC:18003]	3	0	-	-	-
OPCML	protein_coding	opioid binding protein/cell adhesion molecule like [Source:HGNC Symbol;Acc:HGNC:8143]	1	0	-	-	-
OR5S1P	unitary_pseudogene	olfactory receptor family 5 subfamily S member 1 pseudogene [Source:HGNC Symbol;Acc:HGNC:15040]	7	0	-	-	-
OR7A15P	unprocessed_pseudogene	olfactory receptor family 7 subfamily A member 15 pseudogene [Source:HGNC Symbol;Acc:HGNC:8361]	7	0	-	-	-
OR7C2	protein_coding	olfactory receptor family 7 subfamily C member 2 [Source:HGNC Symbol;Acc:HGNC:8374]	1	0	-	-	-
OR9S24P	unprocessed_pseudogene	olfactory receptor family 9 subfamily S member 24 pseudogene [Source:HGNC Symbol;Acc:HGNC:31288]	8	0	-	-	-
OSBPL6	protein_coding	oxysterol binding protein like 6 [Source:HGNC Symbol;Acc:HGNC:16388]	3	0	-	-	-
OXSR1	protein_coding	oxidative stress responsive kinase 1 [Source:HGNC Symbol;Acc:HGNC:8508]	2	0	-	-	-
PAFAH1B1	protein_coding	platelet activating factor acetylhydrolase 1b regulatory subunit 1 [Source:HGNC Symbol;Acc:HGNC:8574]	1	0	-	-	-
PANK2	protein_coding	pantothenate kinase 2 [Source:HGNC Symbol;Acc:HGNC:15894]	43	0	-	-	-
PARD3B	protein_coding	par-3 family cell polarity regulator beta [Source:HGNC Symbol;Acc:HGNC:14446]	6	0	-	-	-
PASK	protein_coding	PAS domain containing serine/threonine kinase [Source:HGNC Symbol;Acc:HGNC:17270]	13	0	-	-	-
PBK	protein_coding	PDZ binding kinase [Source:HGNC Symbol;Acc:HGNC:18282]	1	0	-	-	-
PBX1	protein_coding	PBX homeobox 1 [Source:HGNC Symbol;Acc:HGNC:8632]	2	0	-	-	-
PCBP3	protein_coding	poly(rC) binding protein 3 [Source:HGNC Symbol;Acc:HGNC:8651]	1	0	-	-	-
PCID2	protein_coding	PCI domain containing 2 [Source:HGNC Symbol;Acc:HGNC:25653]	10	0	-	-	-
PDZD2	protein_coding	PDZ domain containing 2 [Source:HGNC Symbol;Acc:HGNC:18486]	70	0	-	-	-
PDZRN3	protein_coding	PDZ domain containing ring finger 3 [Source:HGNC Symbol;Acc:HGNC:17704]	28	0	-	-	-
PGAM1P5	transcribed_processed_pseudogene	phosphoglycerate mutase 1 pseudogene 5 [Source:HGNC Symbol;Acc:HGNC:42452]	2	0	-	-	-
PGGT1B	protein_coding	protein geranylgeranyltransferase type I subunit beta [Source:HGNC Symbol;Acc:HGNC:8895]	1	0	-	-	-
PHACTR4	protein_coding	phosphatase and actin regulator 4 [Source:HGNC Symbol;Acc:HGNC:25793]	1	0	-	-	-
PHF14	protein_coding	PHD finger protein 14 [Source:HGNC Symbol;Acc:HGNC:22203]	3	0	-	-	-
PITPNB	protein_coding	phosphatidylinositol transfer protein beta [Source:HGNC Symbol;Acc:HGNC:9002]	1	0	-	-	-
PITPNC1	protein_coding	phosphatidylinositol transfer protein cytoplasmic 1 [Source:HGNC Symbol;Acc:HGNC:21045]	7	0	-	-	-
PKD1L2	protein_coding	polycystin 1 like 2 (gene/pseudogene) [Source:HGNC Symbol;Acc:HGNC:21715]	12	0	-	-	-
PLEKHA3	protein_coding	pleckstrin homology domain containing A3 [Source:HGNC Symbol;Acc:HGNC:14338]	4	0	-	-	-
PLEKHA7	protein_coding	pleckstrin homology domain containing A7 [Source:HGNC Symbol;Acc:HGNC:27049]	5	0	-	-	-
PLXDC2	protein_coding	plexin domain containing 2 [Source:HGNC Symbol;Acc:HGNC:21013]	4	0	-	-	-
POGK	protein_coding	pogo transposable element derived with KRAB domain [Source:HGNC Symbol;Acc:HGNC:18800]	1	0	-	-	-
POU2AF1	protein_coding	POU class 2 homeobox associating factor 1 [Source:HGNC Symbol;Acc:HGNC:9211]	7	0	-	-	-
POU6F2	protein_coding	POU class 6 homeobox 2 [Source:HGNC Symbol;Acc:HGNC:21694]	10	0	-	-	-
PPIAP14	transcribed_processed_pseudogene	peptidylprolyl isomerase A pseudogene 14 [Source:HGNC Symbol;Acc:HGNC:9267]	1	0	-	-	-
PPP4R4	protein_coding	protein phosphatase 4 regulatory subunit 4 [Source:HGNC Symbol;Acc:HGNC:23788]	4	0	-	-	-
PRDX6	protein_coding	peroxiredoxin 6 [Source:HGNC Symbol;Acc:HGNC:16753]	4	0	-	-	-
PRKCQ-AS1	lncRNA	PRKCQ antisense RNA 1 [Source:HGNC Symbol;Acc:HGNC:44689]	10	0	-	-	-
PRKRA	protein_coding	protein activator of interferon induced protein kinase EIF2AK2 [Source:HGNC Symbol;Acc:HGNC:9438]	9	0	-	-	-
PRND	protein_coding	prion like protein doppel [Source:HGNC Symbol;Acc:HGNC:15748]	1	0	-	-	-
PROK2	protein_coding	prokineticin 2 [Source:HGNC Symbol;Acc:HGNC:18455]	7	0	-	-	-
PROKR2	protein_coding	prokineticin receptor 2 [Source:HGNC Symbol;Acc:HGNC:15836]	4	0	-	-	-
PROZ	protein_coding	protein Z, vitamin K dependent plasma glycoprotein [Source:HGNC Symbol;Acc:HGNC:9460]	9	0	-	-	-
PRPF18	protein_coding	pre-mRNA processing factor 18 [Source:HGNC Symbol;Acc:HGNC:17351]	1	0	-	-	-
PRRC2C	protein_coding	proline rich coiled-coil 2C [Source:HGNC Symbol;Acc:HGNC:24903]	7	0	-	-	-
PTPRA	protein_coding	protein tyrosine phosphatase receptor type A [Source:HGNC Symbol;Acc:HGNC:9664]	2	0	-	-	-
PTPRE	protein_coding	protein tyrosine phosphatase receptor type E [Source:HGNC Symbol;Acc:HGNC:9669]	1	0	-	-	-
PTPRG	protein_coding	protein tyrosine phosphatase receptor type G [Source:HGNC Symbol;Acc:HGNC:9671]	8	0	-	-	-
PURG	protein_coding	purine rich element binding protein G [Source:HGNC Symbol;Acc:HGNC:17930]	3	0	-	-	-
PVT1	lncRNA	Pvt1 oncogene [Source:HGNC Symbol;Acc:HGNC:9709]	1	0	-	-	-
RAB20	protein_coding	RAB20, member RAS oncogene family [Source:HGNC Symbol;Acc:HGNC:18260]	24	0	-	-	-
RAB2A	protein_coding	RAB2A, member RAS oncogene family [Source:HGNC Symbol;Acc:HGNC:9763]	4	0	-	-	-
RBFOX1	protein_coding	RNA binding fox-1 homolog 1 [Source:HGNC Symbol;Acc:HGNC:18222]	3	0	-	-	-
RBFOX3	protein_coding	RNA binding fox-1 homolog 3 [Source:HGNC Symbol;Acc:HGNC:27097]	16	0	-	-	-
RBM34	protein_coding	RNA binding motif protein 34 [Source:HGNC Symbol;Acc:HGNC:28965]	1	0	-	-	-
RBM43P1	processed_pseudogene	RNA binding motif protein 43 pseudogene 1 [Source:HGNC Symbol;Acc:HGNC:46024]	7	0	-	-	-
RBM47	protein_coding	RNA binding motif protein 47 [Source:HGNC Symbol;Acc:HGNC:30358]	2	0	-	-	-
RBMS3	protein_coding	RNA binding motif single stranded interacting protein 3 [Source:HGNC Symbol;Acc:HGNC:13427]	62	0	-	-	-
RBPMS	protein_coding	RNA binding protein, mRNA processing factor [Source:HGNC Symbol;Acc:HGNC:19097]	1	0	-	-	-
RELN	protein_coding	reelin [Source:HGNC Symbol;Acc:HGNC:9957]	3	0	-	-	-
RHBDL2	protein_coding	rhomboid like 2 [Source:HGNC Symbol;Acc:HGNC:16083]	1	0	-	-	-
RN7SKP104	misc_RNA	RN7SK pseudogene 104 [Source:HGNC Symbol;Acc:HGNC:45828]	10	0	-	-	-
RN7SKP108	misc_RNA	RN7SK pseudogene 108 [Source:HGNC Symbol;Acc:HGNC:45832]	2	0	-	-	-
RN7SL104P	misc_RNA	RNA, 7SL, cytoplasmic 104, pseudogene [Source:HGNC Symbol;Acc:HGNC:46120]	3	0	-	-	-
RN7SL496P	misc_RNA	RNA, 7SL, cytoplasmic 496, pseudogene [Source:HGNC Symbol;Acc:HGNC:46512]	8	0	-	-	-
RN7SL72P	misc_RNA	RNA, 7SL, cytoplasmic 72, pseudogene [Source:HGNC Symbol;Acc:HGNC:46088]	3	0	-	-	-
RNA5SP206	rRNA_pseudogene	RNA, 5S ribosomal pseudogene 206 [Source:HGNC Symbol;Acc:HGNC:43106]	1	0	-	-	-
RNA5SP64	rRNA_pseudogene	RNA, 5S ribosomal pseudogene 64 [Source:HGNC Symbol;Acc:HGNC:42841]	2	0	-	-	-
RNF213	protein_coding	ring finger protein 213 [Source:HGNC Symbol;Acc:HGNC:14539]	1	0	-	-	-
RNF24	protein_coding	ring finger protein 24 [Source:HGNC Symbol;Acc:HGNC:13779]	12	0	-	-	-
RNU5E-7P	snRNA	RNA, U5E small nuclear 7, pseudogene [Source:HGNC Symbol;Acc:HGNC:42526]	1	0	-	-	-
RNU6-1086P	snRNA	RNA, U6 small nuclear 1086, pseudogene [Source:HGNC Symbol;Acc:HGNC:48049]	1	0	-	-	-
RNU6-1133P	snRNA	RNA, U6 small nuclear 1133, pseudogene [Source:HGNC Symbol;Acc:HGNC:48096]	2	0	-	-	-
RNU6-1211P	snRNA	RNA, U6 small nuclear 1211, pseudogene [Source:HGNC Symbol;Acc:HGNC:48174]	20	0	-	-	-
RNU6-1227P	snRNA	RNA, U6 small nuclear 1227, pseudogene [Source:HGNC Symbol;Acc:HGNC:48190]	1	0	-	-	-
RNU6-1290P	snRNA	RNA, U6 small nuclear 1290, pseudogene [Source:HGNC Symbol;Acc:HGNC:48253]	1	0	-	-	-
RNU6-163P	snRNA	RNA, U6 small nuclear 163, pseudogene [Source:HGNC Symbol;Acc:HGNC:47126]	1	0	-	-	-
RNU6-173P	snRNA	RNA, U6 small nuclear 173, pseudogene [Source:HGNC Symbol;Acc:HGNC:47136]	1	0	-	-	-
RNU6-209P	snRNA	RNA, U6 small nuclear 209, pseudogene [Source:HGNC Symbol;Acc:HGNC:47172]	4	0	-	-	-
RNU6-65P	snRNA	RNA, U6 small nuclear 65, pseudogene [Source:HGNC Symbol;Acc:HGNC:42555]	2	0	-	-	-
RNU6-804P	snRNA	RNA, U6 small nuclear 804, pseudogene [Source:HGNC Symbol;Acc:HGNC:47767]	1	0	-	-	-
RNU7-148P	snRNA	RNA, U7 small nuclear 148 pseudogene [Source:HGNC Symbol;Acc:HGNC:45682]	3	0	-	-	-
RNU7-167P	snRNA	RNA, U7 small nuclear 167 pseudogene [Source:HGNC Symbol;Acc:HGNC:45701]	1	0	-	-	-
ROBO2	protein_coding	roundabout guidance receptor 2 [Source:HGNC Symbol;Acc:HGNC:10250]	139	0	-	-	-
RP1-117P20.3	-	-	1	0	-	-	-
RP1-136B1.1	-	-	1	0	-	-	-
RP1-40E16.9	-	-	1	0	-	-	-
RP1-90G24.11	-	-	2	0	-	-	-
RP1-90G24.6	-	-	1	0	-	-	-
RP11-1038A11.3	-	-	1	0	-	-	-
RP11-103J8.1	-	-	4	0	-	-	-
RP11-1070N10.6	-	-	2	0	-	-	-
RP11-1085N6.3	-	-	3	0	-	-	-
RP11-111A24.2	-	-	2	0	-	-	-
RP11-112J1.2	-	-	11	0	-	-	-
RP11-114J13.1	-	-	7	0	-	-	-
RP11-115J16.1	-	-	2	0	-	-	-
RP11-118B18.2	-	-	6	0	-	-	-
RP11-119B16.2	-	-	1	0	-	-	-
RP11-11K13.1	-	-	1	0	-	-	-
RP11-121M22.1	-	-	5	0	-	-	-
RP11-123H22.1	-	-	4	0	-	-	-
RP11-124B13.1	-	-	5	0	-	-	-
RP11-134J21.1	-	-	4	0	-	-	-
RP11-138B4.1	-	-	1	0	-	-	-
RP11-138I17.1	-	-	14	0	-	-	-
RP11-13J10.1	-	-	1	0	-	-	-
RP11-141E13.1	-	-	22	0	-	-	-
RP11-142J21.1	-	-	3	0	-	-	-
RP11-161I6.2	-	-	7	0	-	-	-
RP11-16P20.2	-	-	10	0	-	-	-
RP11-172F10.1	-	-	44	0	-	-	-
RP11-175P13.3	-	-	2	0	-	-	-
RP11-177F15.1	-	-	1	0	-	-	-
RP11-187O7.3	-	-	3	0	-	-	-
RP11-197O8.1	-	-	8	0	-	-	-
RP11-198M11.2	-	-	5	0	-	-	-
RP11-208K4.1	-	-	1	0	-	-	-
RP11-215A19.2	-	-	3	0	-	-	-
RP11-217E13.1	-	-	1	0	-	-	-
RP11-219G10.1	-	-	1	0	-	-	-
RP11-222A5.1	-	-	4	0	-	-	-
RP11-231I13.2	-	-	4	0	-	-	-
RP11-240M16.1	-	-	1	0	-	-	-
RP11-280G9.1	-	-	5	0	-	-	-
RP11-293D9.2	-	-	2	0	-	-	-
RP11-296O14.2	-	-	4	0	-	-	-
RP11-296O14.3	-	-	3	0	-	-	-
RP11-297H3.3	-	-	6	0	-	-	-
RP11-29B9.1	-	-	1	0	-	-	-
RP11-301G21.1	-	-	20	0	-	-	-
RP11-308K2.1	-	-	2	0	-	-	-
RP11-309H21.2	-	-	3	0	-	-	-
RP11-309H21.3	-	-	3	0	-	-	-
RP11-309H21.4	-	-	1	0	-	-	-
RP11-325K19.1	-	-	2	0	-	-	-
RP11-32K4.1	-	-	25	0	-	-	-
RP11-332E19.1	-	-	1	0	-	-	-
RP11-346J10.1	-	-	1	0	-	-	-
RP11-34C15.2	-	-	14	0	-	-	-
RP11-356I2.1	-	-	1	0	-	-	-
RP11-358M11.3	-	-	1	0	-	-	-
RP11-360A18.1	-	-	3	0	-	-	-
RP11-382D8.5	-	-	1	0	-	-	-
RP11-395F4.1	-	-	4	0	-	-	-
RP11-406A20.1	-	-	1	0	-	-	-
RP11-40M23.1	-	-	22	0	-	-	-
RP11-429A20.2	-	-	1	0	-	-	-
RP11-429A20.4	-	-	1	0	-	-	-
RP11-444D3.1	-	-	7	0	-	-	-
RP11-454P21.1	-	-	3	0	-	-	-
RP11-462L8.1	-	-	4	0	-	-	-
RP11-463J7.2	-	-	18	0	-	-	-
RP11-470E16.1	-	-	9	0	-	-	-
RP11-479J7.1	-	-	5	0	-	-	-
RP11-480C22.1	-	-	4	0	-	-	-
RP11-509E10.1	-	-	2	0	-	-	-
RP11-510I5.4	-	-	2	0	-	-	-
RP11-51J9.6	-	-	1	0	-	-	-
RP11-520D19.2	-	-	5	0	-	-	-
RP11-521P1.1	-	-	4	0	-	-	-
RP11-527D7.1	-	-	2	0	-	-	-
RP11-541P9.3	-	-	3	0	-	-	-
RP11-543A18.1	-	-	1	0	-	-	-
RP11-545P6.2	-	-	1	0	-	-	-
RP11-554I8.1	-	-	34	0	-	-	-
RP11-554I8.2	-	-	1	0	-	-	-
RP11-565A3.1	-	-	1	0	-	-	-
RP11-565A3.2	-	-	2	0	-	-	-
RP11-566J3.2	-	-	5	0	-	-	-
RP11-579E24.2	-	-	1	0	-	-	-
RP11-595B24.1	-	-	2	0	-	-	-
RP11-62G11.1	-	-	1	0	-	-	-
RP11-66A2.1	-	-	2	0	-	-	-
RP11-66A2.2	-	-	4	0	-	-	-
RP11-696F12.1	-	-	1	0	-	-	-
RP11-697M17.2	-	-	3	0	-	-	-
RP11-703M24.5	-	-	24	0	-	-	-
RP11-705O24.1	-	-	4	0	-	-	-
RP11-735B13.2	-	-	1	0	-	-	-
RP11-736K12.1	-	-	1	0	-	-	-
RP11-777B9.4	-	-	1	0	-	-	-
RP11-778H2.1	-	-	2	0	-	-	-
RP11-794P6.1	-	-	2	0	-	-	-
RP11-794P6.2	-	-	4	0	-	-	-
RP11-796E10.1	-	-	1	0	-	-	-
RP11-7G12.2	-	-	1	0	-	-	-
RP11-835E18.4	-	-	1	0	-	-	-
RP11-835E18.5	-	-	2	0	-	-	-
RP11-838N2.5	-	-	17	0	-	-	-
RP11-863P13.2	-	-	3	0	-	-	-
RP11-91I8.1	-	-	6	0	-	-	-
RP11-91J3.2	-	-	7	0	-	-	-
RP11-95M15.2	-	-	1	0	-	-	-
RP11-963H1.1	-	-	8	0	-	-	-
RP13-270P17.2	-	-	4	0	-	-	-
RP3-429O6.1	-	-	1	0	-	-	-
RP3-495O10.1	-	-	1	0	-	-	-
RP4-544H6.2	-	-	1	0	-	-	-
RP4-612B18.1	-	-	1	0	-	-	-
RP4-697P8.3	-	-	12	0	-	-	-
RP4-779E11.3	-	-	2	0	-	-	-
RP4-781K5.7	-	-	1	0	-	-	-
RP4-782G3.1	-	-	1	0	-	-	-
RP5-1069C8.2	-	-	1	0	-	-	-
RP5-837I24.2	-	-	9	0	-	-	-
RP5-855F14.1	-	-	1	0	-	-	-
RP5-858B6.3	-	-	2	0	-	-	-
RP5-965F6.2	-	-	2	0	-	-	-
RPE65	protein_coding	retinoid isomerohydrolase RPE65 [Source:HGNC Symbol;Acc:HGNC:10294]	1	0	-	-	-
RPL21P11	processed_pseudogene	ribosomal protein L21 pseudogene 11 [Source:HGNC Symbol;Acc:HGNC:19800]	2	0	-	-	-
RPL21P44	processed_pseudogene	ribosomal protein L21 pseudogene 44 [Source:HGNC Symbol;Acc:HGNC:33820]	1	0	-	-	-
RPL23P8	transcribed_processed_pseudogene	ribosomal protein L23 pseudogene 8 [Source:HGNC Symbol;Acc:HGNC:36225]	1	0	-	-	-
RPS23P2	processed_pseudogene	ribosomal protein S23 pseudogene 2 [Source:HGNC Symbol;Acc:HGNC:36568]	1	0	-	-	-
RPSA	protein_coding	ribosomal protein SA [Source:HGNC Symbol;Acc:HGNC:6502]	1	0	-	-	-
RSU1	protein_coding	Ras suppressor protein 1 [Source:HGNC Symbol;Acc:HGNC:10464]	31	0	-	-	-
RUNX1	protein_coding	RUNX family transcription factor 1 [Source:HGNC Symbol;Acc:HGNC:10471]	27	0	-	-	-
RXRG	protein_coding	retinoid X receptor gamma [Source:HGNC Symbol;Acc:HGNC:10479]	13	0	-	-	-
SAMD12	protein_coding	sterile alpha motif domain containing 12 [Source:HGNC Symbol;Acc:HGNC:31750]	6	0	-	-	-
SARDH	protein_coding	sarcosine dehydrogenase [Source:HGNC Symbol;Acc:HGNC:10536]	1	0	-	-	-
SCFD2	protein_coding	sec1 family domain containing 2 [Source:HGNC Symbol;Acc:HGNC:30676]	15	0	-	-	-
SCYL3	protein_coding	SCY1 like pseudokinase 3 [Source:HGNC Symbol;Acc:HGNC:19285]	15	0	-	-	-
SDCCAG3P2	-	-	7	0	-	-	-
SDK1	protein_coding	sidekick cell adhesion molecule 1 [Source:HGNC Symbol;Acc:HGNC:19307]	55	0	-	-	-
SEC14L5	protein_coding	SEC14 like lipid binding 5 [Source:HGNC Symbol;Acc:HGNC:29032]	29	0	-	-	-
SEC1P	transcribed_unitary_pseudogene	secretory blood group 1, pseudogene [Source:HGNC Symbol;Acc:HGNC:44149]	1	0	-	-	-
SEC1P	lncRNA	secretory blood group 1, pseudogene [Source:HGNC Symbol;Acc:HGNC:44149]	1	0	-	-	-
SEL1L2	protein_coding	SEL1L2 adaptor subunit of SYVN1 ubiquitin ligase [Source:HGNC Symbol;Acc:HGNC:15897]	4	0	-	-	-
SEMA6D	protein_coding	semaphorin 6D [Source:HGNC Symbol;Acc:HGNC:16770]	36	0	-	-	-
2011-09-01	-	-	6	0	-	-	-
SERPINA1	protein_coding	serpin family A member 1 [Source:HGNC Symbol;Acc:HGNC:8941]	3	0	-	-	-
SERPINA10	protein_coding	serpin family A member 10 [Source:HGNC Symbol;Acc:HGNC:15996]	1	0	-	-	-
SERPINA12	protein_coding	serpin family A member 12 [Source:HGNC Symbol;Acc:HGNC:18359]	19	0	-	-	-
SERPINA9	protein_coding	serpin family A member 9 [Source:HGNC Symbol;Acc:HGNC:15995]	6	0	-	-	-
SERPINB5	protein_coding	serpin family B member 5 [Source:HGNC Symbol;Acc:HGNC:8949]	1	0	-	-	-
SF3B3	protein_coding	splicing factor 3b subunit 3 [Source:HGNC Symbol;Acc:HGNC:10770]	1	0	-	-	-
SIGLEC30P	processed_pseudogene	sialic acid binding Ig like lectin 30, pseudogene [Source:HGNC Symbol;Acc:HGNC:15623]	1	0	-	-	-
SLC13A5	protein_coding	solute carrier family 13 member 5 [Source:HGNC Symbol;Acc:HGNC:23089]	3	0	-	-	-
SLC19A1	protein_coding	solute carrier family 19 member 1 [Source:HGNC Symbol;Acc:HGNC:10937]	46	0	-	-	-
SLC22A14	protein_coding	solute carrier family 22 member 14 [Source:HGNC Symbol;Acc:HGNC:8495]	3	0	-	-	-
SLC23A2	protein_coding	solute carrier family 23 member 2 [Source:HGNC Symbol;Acc:HGNC:10973]	5	0	-	-	-
SLC24A4	protein_coding	solute carrier family 24 member 4 [Source:HGNC Symbol;Acc:HGNC:10978]	2	0	-	-	-
SLC25A38	protein_coding	solute carrier family 25 member 38 [Source:HGNC Symbol;Acc:HGNC:26054]	2	0	-	-	-
SLC25A47	protein_coding	solute carrier family 25 member 47 [Source:HGNC Symbol;Acc:HGNC:20115]	3	0	-	-	-
SLC30A4	protein_coding	solute carrier family 30 member 4 [Source:HGNC Symbol;Acc:HGNC:11015]	1	0	-	-	-
SLC35F3	protein_coding	solute carrier family 35 member F3 [Source:HGNC Symbol;Acc:HGNC:23616]	10	0	-	-	-
SLC4A10	protein_coding	solute carrier family 4 member 10 [Source:HGNC Symbol;Acc:HGNC:13811]	1	0	-	-	-
SLC4A2	protein_coding	solute carrier family 4 member 2 [Source:HGNC Symbol;Acc:HGNC:11028]	2	0	-	-	-
SLC9C2	protein_coding	solute carrier family 9 member C2 (putative) [Source:HGNC Symbol;Acc:HGNC:28664]	6	0	-	-	-
SMCHD1	protein_coding	structural maintenance of chromosomes flexible hinge domain containing 1 [Source:HGNC Symbol;Acc:HGNC:29090]	51	0	-	-	-
SMOX	protein_coding	spermine oxidase [Source:HGNC Symbol;Acc:HGNC:15862]	9	0	-	-	-
SMTNL2	protein_coding	smoothelin like 2 [Source:HGNC Symbol;Acc:HGNC:24764]	3	0	-	-	-
SNED1	protein_coding	sushi, nidogen and EGF like domains 1 [Source:HGNC Symbol;Acc:HGNC:24696]	13	0	-	-	-
SNORD36	-	-	1	0	-	-	-
SNORD75	-	-	4	0	-	-	-
SNRPN	protein_coding	small nuclear ribonucleoprotein polypeptide N [Source:HGNC Symbol;Acc:HGNC:11164]	1	0	-	-	-
SNX8	protein_coding	sorting nexin 8 [Source:HGNC Symbol;Acc:HGNC:14972]	12	0	-	-	-
SORBS2	protein_coding	sorbin and SH3 domain containing 2 [Source:HGNC Symbol;Acc:HGNC:24098]	1	0	-	-	-
SOX6	protein_coding	SRY-box transcription factor 6 [Source:HGNC Symbol;Acc:HGNC:16421]	1	0	-	-	-
SP4	protein_coding	Sp4 transcription factor [Source:HGNC Symbol;Acc:HGNC:11209]	23	0	-	-	-
SPPL3	protein_coding	signal peptide peptidase like 3 [Source:HGNC Symbol;Acc:HGNC:30424]	2	0	-	-	-
SRD5A2	protein_coding	steroid 5 alpha-reductase 2 [Source:HGNC Symbol;Acc:HGNC:11285]	1	0	-	-	-
STARD3NL	protein_coding	STARD3 N-terminal like [Source:HGNC Symbol;Acc:HGNC:19169]	22	0	-	-	-
STK39	protein_coding	serine/threonine kinase 39 [Source:HGNC Symbol;Acc:HGNC:17717]	24	0	-	-	-
STXBP6	protein_coding	syntaxin binding protein 6 [Source:HGNC Symbol;Acc:HGNC:19666]	2	0	-	-	-
SUB1	protein_coding	SUB1 regulator of transcription [Source:HGNC Symbol;Acc:HGNC:19985]	26	0	-	-	-
SUGT1P3	transcribed_unprocessed_pseudogene	SUGT1 pseudogene 3 [Source:HGNC Symbol;Acc:HGNC:20513]	2	0	-	-	-
SUSD5	protein_coding	sushi domain containing 5 [Source:HGNC Symbol;Acc:HGNC:29061]	9	0	-	-	-
SYNE3	protein_coding	spectrin repeat containing nuclear envelope family member 3 [Source:HGNC Symbol;Acc:HGNC:19861]	1	0	-	-	-
TADA1	protein_coding	transcriptional adaptor 1 [Source:HGNC Symbol;Acc:HGNC:30631]	5	0	-	-	-
TARBP1	protein_coding	TAR (HIV-1) RNA binding protein 1 [Source:HGNC Symbol;Acc:HGNC:11568]	6	0	-	-	-
TASP1	protein_coding	taspase 1 [Source:HGNC Symbol;Acc:HGNC:15859]	1	0	-	-	-
TBCE	protein_coding	tubulin folding cofactor E [Source:HGNC Symbol;Acc:HGNC:11582]	45	0	-	-	-
TCERG1L	protein_coding	transcription elongation regulator 1 like [Source:HGNC Symbol;Acc:HGNC:23533]	4	0	-	-	-
TCF12	protein_coding	transcription factor 12 [Source:HGNC Symbol;Acc:HGNC:11623]	7	0	-	-	-
TCL6	lncRNA	T cell leukemia/lymphoma 6 [Source:HGNC Symbol;Acc:HGNC:13463]	1	0	-	-	-
TEC	protein_coding	tec protein tyrosine kinase [Source:HGNC Symbol;Acc:HGNC:11719]	19	0	-	-	-
TECPR1	protein_coding	tectonin beta-propeller repeat containing 1 [Source:HGNC Symbol;Acc:HGNC:22214]	1	0	-	-	-
TET1P1	processed_pseudogene	tet methylcytosine dioxygenase 1 pseudogene 1 [Source:HGNC Symbol;Acc:HGNC:33586]	1	0	-	-	-
THRB	protein_coding	thyroid hormone receptor beta [Source:HGNC Symbol;Acc:HGNC:11799]	3	0	-	-	-
THSD7A	protein_coding	thrombospondin type 1 domain containing 7A [Source:HGNC Symbol;Acc:HGNC:22207]	12	0	-	-	-
TLR3	protein_coding	toll like receptor 3 [Source:HGNC Symbol;Acc:HGNC:11849]	2	0	-	-	-
TMEM184A	protein_coding	transmembrane protein 184A [Source:HGNC Symbol;Acc:HGNC:28797]	11	0	-	-	-
TMEM261	-	-	7	0	-	-	-
TMEM9	protein_coding	transmembrane protein 9 [Source:HGNC Symbol;Acc:HGNC:18823]	1	0	-	-	-
TMPRSS5	protein_coding	transmembrane serine protease 5 [Source:HGNC Symbol;Acc:HGNC:14908]	2	0	-	-	-
TNS1	protein_coding	tensin 1 [Source:HGNC Symbol;Acc:HGNC:11973]	1	0	-	-	-
TOM1	protein_coding	target of myb1 membrane trafficking protein [Source:HGNC Symbol;Acc:HGNC:11982]	2	0	-	-	-
TP63	protein_coding	tumor protein p63 [Source:HGNC Symbol;Acc:HGNC:15979]	3	0	-	-	-
TRERF1	protein_coding	transcriptional regulating factor 1 [Source:HGNC Symbol;Acc:HGNC:18273]	1	0	-	-	-
TRIM6-TRIM34	protein_coding	TRIM6-TRIM34 readthrough [Source:HGNC Symbol;Acc:HGNC:33440]	1	0	-	-	-
TRIM67	protein_coding	tripartite motif containing 67 [Source:HGNC Symbol;Acc:HGNC:31859]	1	0	-	-	-
TSRM	-	-	4	0	-	-	-
TTC21A	protein_coding	tetratricopeptide repeat domain 21A [Source:HGNC Symbol;Acc:HGNC:30761]	14	0	-	-	-
TTC21B	protein_coding	tetratricopeptide repeat domain 21B [Source:HGNC Symbol;Acc:HGNC:25660]	12	0	-	-	-
TTC28	protein_coding	tetratricopeptide repeat domain 28 [Source:HGNC Symbol;Acc:HGNC:29179]	9	0	-	-	-
TTC28-AS1	lncRNA	TTC28 antisense RNA 1 [Source:HGNC Symbol;Acc:HGNC:29336]	1	0	-	-	-
TTYH3	protein_coding	tweety family member 3 [Source:HGNC Symbol;Acc:HGNC:22222]	7	0	-	-	-
UBE2D3P1	processed_pseudogene	ubiquitin conjugating enzyme E2 D3 pseudogene 1 [Source:HGNC Symbol;Acc:HGNC:33349]	9	0	-	-	-
UBE2Q2P9	processed_pseudogene	UBE2Q2 pseudogene 9 [Source:HGNC Symbol;Acc:HGNC:49517]	1	0	-	-	-
UBE3A	protein_coding	ubiquitin protein ligase E3A [Source:HGNC Symbol;Acc:HGNC:12496]	1	0	-	-	-
UCHL1-AS1	-	-	2	0	-	-	-
UHRF1BP1L	-	-	1	0	-	-	-
UMODL1	protein_coding	uromodulin like 1 [Source:HGNC Symbol;Acc:HGNC:12560]	1	0	-	-	-
UNC119B	protein_coding	unc-119 lipid binding chaperone B [Source:HGNC Symbol;Acc:HGNC:16488]	1	0	-	-	-
UNC13C	protein_coding	unc-13 homolog C [Source:HGNC Symbol;Acc:HGNC:23149]	9	0	-	-	-
UQCRHP4	processed_pseudogene	ubiquinol-cytochrome c reductase hinge protein pseudogene 4 [Source:HGNC Symbol;Acc:HGNC:38047]	3	0	-	-	-
USP28	protein_coding	ubiquitin specific peptidase 28 [Source:HGNC Symbol;Acc:HGNC:12625]	1	0	-	-	-
USP8P1	processed_pseudogene	USP8 pseudogene 1 [Source:HGNC Symbol;Acc:HGNC:13987]	1	0	-	-	-
VAC14	protein_coding	VAC14 component of PIKFYVE complex [Source:HGNC Symbol;Acc:HGNC:25507]	4	0	-	-	-
VASH1	protein_coding	vasohibin 1 [Source:HGNC Symbol;Acc:HGNC:19964]	12	0	-	-	-
VDAC3P1	processed_pseudogene	voltage dependent anion channel 3 pseudogene 1 [Source:HGNC Symbol;Acc:HGNC:20722]	1	0	-	-	-
WARS	-	-	3	0	-	-	-
WASF3	protein_coding	WASP family member 3 [Source:HGNC Symbol;Acc:HGNC:12734]	2	0	-	-	-
WBSCR17	-	-	27	0	-	-	-
WDFY2	protein_coding	WD repeat and FYVE domain containing 2 [Source:HGNC Symbol;Acc:HGNC:20482]	39	0	-	-	-
WDR25	protein_coding	WD repeat domain 25 [Source:HGNC Symbol;Acc:HGNC:21064]	2	0	-	-	-
WDR48	protein_coding	WD repeat domain 48 [Source:HGNC Symbol;Acc:HGNC:30914]	15	0	-	-	-
WDR64	protein_coding	WD repeat domain 64 [Source:HGNC Symbol;Acc:HGNC:26570]	10	0	-	-	-
WNT2B	protein_coding	Wnt family member 2B [Source:HGNC Symbol;Acc:HGNC:12781]	4	0	-	-	-
WRN	protein_coding	WRN RecQ like helicase [Source:HGNC Symbol;Acc:HGNC:12791]	14	0	-	-	-
WWOX	protein_coding	WW domain containing oxidoreductase [Source:HGNC Symbol;Acc:HGNC:12799]	2	0	-	-	-
WWP2	protein_coding	WW domain containing E3 ubiquitin protein ligase 2 [Source:HGNC Symbol;Acc:HGNC:16804]	1	0	-	-	-
XBP1	protein_coding	X-box binding protein 1 [Source:HGNC Symbol;Acc:HGNC:12801]	1	0	-	-	-
XIRP1	protein_coding	xin actin binding repeat containing 1 [Source:HGNC Symbol;Acc:HGNC:14301]	2	0	-	-	-
XIRP2	protein_coding	xin actin binding repeat containing 2 [Source:HGNC Symbol;Acc:HGNC:14303]	19	0	-	-	-
XYLB	protein_coding	xylulokinase [Source:HGNC Symbol;Acc:HGNC:12839]	8	0	-	-	-
YAE1D1	-	-	3	0	-	-	-
Y_RNA	-	-	10	0	-	-	-
ZBTB16	protein_coding	zinc finger and BTB domain containing 16 [Source:HGNC Symbol;Acc:HGNC:12930]	3	0	-	-	-
ZFHX4-AS1	lncRNA	ZFHX4 antisense RNA 1 [Source:HGNC Symbol;Acc:HGNC:44165]	1	0	-	-	-
ZFR	protein_coding	zinc finger RNA binding protein [Source:HGNC Symbol;Acc:HGNC:17277]	47	0	-	-	-
ZNF155	protein_coding	zinc finger protein 155 [Source:HGNC Symbol;Acc:HGNC:12940]	1	0	-	-	-
ZNF277	protein_coding	zinc finger protein 277 [Source:HGNC Symbol;Acc:HGNC:13070]	1	0	-	-	-
ZNF280D	protein_coding	zinc finger protein 280D [Source:HGNC Symbol;Acc:HGNC:25953]	3	0	-	-	-
ZNF608	protein_coding	zinc finger protein 608 [Source:HGNC Symbol;Acc:HGNC:29238]	1	0	-	-	-
ZNF717	protein_coding	zinc finger protein 717 [Source:HGNC Symbol;Acc:HGNC:29448]	1	0	-	-	-
ZNF746	protein_coding	zinc finger protein 746 [Source:HGNC Symbol;Acc:HGNC:21948]	3	0	-	-	-
ZNF767	-	-	12	0	-	-	-
ZNF777	protein_coding	zinc finger protein 777 [Source:HGNC Symbol;Acc:HGNC:22213]	1	0	-	-	-
ZNF804B	protein_coding	zinc finger protein 804B [Source:HGNC Symbol;Acc:HGNC:21958]	62	0	-	-	-
ZNF839	protein_coding	zinc finger protein 839 [Source:HGNC Symbol;Acc:HGNC:20345]	1	0	-	-	-
ZNRF3	protein_coding	zinc and ring finger 3 [Source:HGNC Symbol;Acc:HGNC:18126]	6	0	-	-	-
ZW10	protein_coding	zw10 kinetochore protein [Source:HGNC Symbol;Acc:HGNC:13194]	10	0	-	-	-
snoU13	-	-	9	0	-	-	-
