# Supplementary material for: Natural selection and adaptive traits in the Maniq, a nomadic hunter-gatherer society from Mainland Southeast Asia
Source: Sci Rep. 2025 Feb 9;15:4809. doi: 10.1038/s41598-024-83657-0 (PMC11808089; doi:10.1038/s41598-024-83657-0)
Supplement: Supplementary file 4 — Supplementary Material 4 [file 41598_2024_83657_MOESM4_ESM.xlsx]

## Sheet: Supplementary Table S3
Supplementary Table S3. Details of gene sets under positive selection in the Maniq enriched in Reactome or KEGG pathways.
Gene Set	Description	Size	Overlap	Expect	Enrichment Ratio	P Value	False Discovery Rate (FDR)	Database	User ID	Overlap ID	Link	Weighted Set Cover Rank (Both Databases)	Weighted Set Cover Rank (KEGG Database)	Weighted Set Cover Rank (Reactome Database)
R-HSA-202427	Phosphorylation of CD3 and TCR zeta chains	22	6	0.553249	10.845022	0.000013	0.002496	pathway_Reactome	CD247;PTPRC;HLA-DQA1;HLA-DQB1;HLA-DPA1;HLA-DPB1	3113;3115;3117;3119;5788;919	http://reactome.org/PathwayBrowser/#/R-HSA-202427	-	-	-
R-HSA-5576892	Phase 0 - rapid depolarisation	34	9	0.855022	10.52605	< 0.000001	0.000063	pathway_Reactome	SCN2A;SCN1A;SCN9A;SCN7A;SCN5A;SCN10A;SCN11A;CAMK2B;CALM1	11280;6323;6326;6331;6332;6335;6336;801;816	http://reactome.org/PathwayBrowser/#/R-HSA-5576892	-	-	-
R-HSA-202430	Translocation of ZAP-70 to Immunological synapse	19	5	0.477806	10.464495	0.000085	0.009808	pathway_Reactome	CD247;HLA-DQA1;HLA-DQB1;HLA-DPA1;HLA-DPB1	3113;3115;3117;3119;919	http://reactome.org/PathwayBrowser/#/R-HSA-202430	-	-	-
hsa05310	Asthma	31	7	0.779578	8.979211	0.000009	0.002177	pathway_KEGG	HLA-DQA1;HLA-DQB1;HLA-DOB;HLA-DOA;HLA-DPA1;HLA-DPB1;CCL11	3111;3112;3113;3115;3117;3119;6356	http://www.kegg.jp/kegg-bin/show_pathway?hsa05310+3111+3112+3113+3115+3117+3119+6356	1	1	-
R-HSA-445095	Interaction between L1 and Ankyrins	31	7	0.779578	8.979211	0.000009	0.002177	pathway_Reactome	SCN2A;SCN1A;SCN9A;SCN7A;SCN5A;SCN10A;SCN11A	11280;6323;6326;6331;6332;6335;6336	http://reactome.org/PathwayBrowser/#/R-HSA-445095	-	-	-
hsa04940	Type I diabetes mellitus	43	9	1.081351	8.322924	0.000001	0.000331	pathway_KEGG	GAD1;CPE;HLA-DQA1;HLA-DQB1;HLA-DOB;HLA-DOA;HLA-DPA1;HLA-DPB1;PTPRN2	1363;2571;3111;3112;3113;3115;3117;3119;5799	http://www.kegg.jp/kegg-bin/show_pathway?hsa04940+1363+2571+3111+3112+3113+3115+3117+3119+5799	2	2	-
R-HSA-202433	Generation of second messenger molecules	34	7	0.855022	8.186928	0.000018	0.002982	pathway_Reactome	CD247;HLA-DQA1;HLA-DQB1;HLA-DPA1;HLA-DPB1;EVL;PLCG2	3113;3115;3117;3119;51466;5336;919	http://reactome.org/PathwayBrowser/#/R-HSA-202433	-	-	-
R-HSA-1489509	DAG and IP3 signaling	43	7	1.081351	6.473385	0.000088	0.009808	pathway_Reactome	CAMK2B;ADCY8;ITPR2;CAMKK2;ADCY4;CALM1;PRKCA	10645;114;196883;3709;5578;801;816	http://reactome.org/PathwayBrowser/#/R-HSA-1489509	-	-	-
R-HSA-112043	PLC beta mediated events	51	8	1.282532	6.23766	0.000036	0.005312	pathway_Reactome	CAMK2B;ADCY8;ITPR2;CAMKK2;ADCY4;CALM1;PRKCA;PLCB4	10645;114;196883;3709;5332;5578;801;816	http://reactome.org/PathwayBrowser/#/R-HSA-112043	-	-	-
R-HSA-112040	G-protein mediated events	56	8	1.408271	5.680726	0.000073	0.009445	pathway_Reactome	CAMK2B;ADCY8;ITPR2;CAMKK2;ADCY4;CALM1;PRKCA;PLCB4	10645;114;196883;3709;5332;5578;801;816	http://reactome.org/PathwayBrowser/#/R-HSA-112040	-	-	-
hsa04750	Inflammatory mediator regulation of TRP channels	98	13	2.464474	5.27496	0.000001	0.000331	pathway_KEGG	CAMK2B;ADCY8;ITPR2;ADCY4;CALM1;BDKRB2;BDKRB1;PRKCB;PLCG2;PRKCA;MAP2K6;PLCB4;PLA2G6	114;196883;3709;5332;5336;5578;5579;5608;623;624;801;816;8398	http://www.kegg.jp/kegg-bin/show_pathway?hsa04750+114+196883+3709+5332+5336+5578+5579+5608+623+624+801+816+8398	3	3	-
R-HSA-5576891	Cardiac conduction	132	17	3.319495	5.12126	< 0.000001	0.000056	pathway_Reactome	KCND3;RYR2;SCN2A;SCN1A;SCN9A;SCN7A;SCN5A;SCN10A;SCN11A;CORIN;CAMK2B;ASPH;ITPR2;NOS1;KCNK13;CALM1;ATP2A3	10699;11280;3709;3752;444;4842;489;56659;6262;6323;6326;6331;6332;6335;6336;801;816	http://reactome.org/PathwayBrowser/#/R-HSA-5576891	-	-	-
hsa05414	Dilated cardiomyopathy	103	12	2.590212	4.632825	0.00001	0.002178	pathway_KEGG	RYR2;ITGA9;CACNA2D3;ADCY8;ITGB1;NOS1;ADCY4;CACNG3;ATP2A3;CACNG5;CACNG1;TPM4	10368;114;196883;27091;3680;3688;4842;489;55799;6262;7171;786	http://www.kegg.jp/kegg-bin/show_pathway?hsa05414+10368+114+196883+27091+3680+3688+4842+489+55799+6262+7171+786	-	-	-
hsa04514	Cell adhesion molecules	158	18	3.973335	4.530199	< 0.000001	0.000063	pathway_KEGG	SELE;PTPRC;ITGA9;VCAN;HLA-DQA1;HLA-DQB1;HLA-DOB;HLA-DOA;HLA-DPA1;HLA-DPB1;CNTNAP2;SDC2;ITGB1;NCAM1;CLDN25;NRXN3;MAG;SIGLEC1	1462;26047;3111;3112;3113;3115;3117;3119;3680;3688;4099;4684;5788;6383;6401;644672;6614;9369	http://www.kegg.jp/kegg-bin/show_pathway?hsa04514+1462+26047+3111+3112+3113+3115+3117+3119+3680+3688+4099+4684+5788+6383+6401+644672+6614+9369	4	4	-
hsa04925	Aldosterone synthesis and secretion	98	11	2.464474	4.463427	0.000034	0.005312	pathway_KEGG	ATF2;CAMK2B;ADCY8;CAMK1D;KCNJ5;ITPR2;ADCY4;CALM1;PRKCB;PRKCA;PLCB4	114;1386;196883;3709;3762;5332;5578;5579;57118;801;816	http://www.kegg.jp/kegg-bin/show_pathway?hsa04925+114+1386+196883+3709+3762+5332+5578+5579+57118+801+816	-	-	-
hsa04921	Oxytocin signaling pathway	154	17	3.872745	4.389652	< 0.000001	0.000151	pathway_KEGG	RYR2;CACNA2D3;CAMK2B;ADCY8;CAMK1D;KCNJ5;ITPR2;CAMKK2;ADCY4;CALM1;PRKCB;CACNG3;PRKCA;CACNG5;CACNG1;OXT;PLCB4	10368;10645;114;196883;27091;3709;3762;5020;5332;5578;5579;55799;57118;6262;786;801;816	http://www.kegg.jp/kegg-bin/show_pathway?hsa04921+10368+10645+114+196883+27091+3709+3762+5020+5332+5578+5579+55799+57118+6262+786+801+816	5	5	-
hsa04261	Adrenergic signaling in cardiomyocytes	154	16	3.872745	4.131437	0.000002	0.000475	pathway_KEGG	RYR2;SCN7A;ATF2;SCN5A;CACNA2D3;CAMK2B;ADCY8;ADCY4;CALM1;CACNG3;ATP2A3;PRKCA;CACNG5;CACNG1;TPM4;PLCB4	10368;114;1386;196883;27091;489;5332;5578;55799;6262;6331;6332;7171;786;801;816	http://www.kegg.jp/kegg-bin/show_pathway?hsa04261+10368+114+1386+196883+27091+489+5332+5578+55799+6262+6331+6332+7171+786+801+816	6	6	-
R-HSA-397014	Muscle contraction	205	21	5.155277	4.073496	< 0.000001	0.000056	pathway_Reactome	KCND3;RYR2;SCN2A;SCN1A;SCN9A;SCN7A;SCN5A;SCN10A;SCN11A;CORIN;CAMK2B;ASPH;ITPR2;MYBPC1;NOS1;KCNK13;CALM1;ATP2A3;MYL12A;MYL12B;TPM4	103910;10627;10699;11280;3709;3752;444;4604;4842;489;56659;6262;6323;6326;6331;6332;6335;6336;7171;801;816	http://reactome.org/PathwayBrowser/#/R-HSA-397014	7	-	1
hsa04015	Rap1 signaling pathway	210	16	5.281015	3.02972	0.000081	0.009808	pathway_KEGG	RAP1A;SIPA1L2;FARP2;RALA;ADCY8;APBB1IP;ITGB1;PDGFD;DRD2;ADCY4;CALM1;EVL;PRKCB;PRKCA;MAP2K6;PLCB4	114;1813;196883;3688;51466;5332;54518;5578;5579;5608;57568;5898;5906;801;80310;9855	http://www.kegg.jp/kegg-bin/show_pathway?hsa04015+114+1813+196883+3688+51466+5332+54518+5578+5579+5608+57568+5898+5906+801+80310+9855	8	7	-
R-HSA-1474244	Extracellular matrix organization	300	20	7.544308	2.651005	0.000072	0.009445	pathway_Reactome	TNN;TNR;NID1;CAPN10;FBLN2;CRTAP;ITGA9;KLKB1;VCAN;COL11A2;SDC2;COL5A1;ITGB1;NCAM1;ADAMTS8;COL4A1;COL4A2;PRKCA;EMILIN2;COL18A1	10491;11095;11132;1282;1284;1289;1302;1462;2199;3680;3688;3818;4684;4811;5578;6383;63923;7143;80781;84034	http://reactome.org/PathwayBrowser/#/R-HSA-1474244	9	-	2
R-HSA-112316	Neuronal System	410	26	10.310554	2.521688	0.000014	0.002581	pathway_Reactome	EPB41;KCND3;KCNS3;GAD1;CACNA2D3;KCNAB1;GABRA4;GABRB1;LRFN2;CAMK2B;NRG1;ADCY8;HTR3B;KCNJ5;CAMKK2;ADCY4;NRXN3;KCNK13;CALM1;GABRA5;PRKCB;CACNG3;CHRNE;PRKCA;DLGAP1;SYN3	10368;10645;114;1145;196883;2035;2557;2558;2560;2571;3084;3752;3762;3790;5578;5579;55799;56659;57497;7881;801;816;8224;9177;9229;9369	http://reactome.org/PathwayBrowser/#/R-HSA-112316	10	-	3
