# Supplementary material for: Natural selection and adaptive traits in the Maniq, a nomadic hunter-gatherer society from Mainland Southeast Asia
Source: Sci Rep. 2025 Feb 9;15:4809. doi: 10.1038/s41598-024-83657-0 (PMC11808089; doi:10.1038/s41598-024-83657-0)
Supplement: Supplementary file 5 — Supplementary Material 5 [file 41598_2024_83657_MOESM5_ESM.xlsx]

## Sheet: Supplementary Table S5
Supplementary Table S5. Genes containing candidate SNPs under balacing selection in the Maniq.
RsID	Chr	Position	Consequence	Beta1	empirical P-value	Gene Symbol	Gene Description
rs898843	2	17980990	5'UTR	7.777384	0.002958	SMC6	Structural maintenance of chromosomes protein 6
rs4994628	2	29204212	5'UTR	6.501811	0.006873	TOGARAM2	TOG array regulator of axonemal microtubules protein 2
rs12845	2	85925848	3'UTR	6.756359	0.005543	GNLY	Granulysin
rs4988956	2	102968007	missense	7.305059	0.004213	IL1RL1	Interleukin-1 receptor-like 1
rs13403592	2	217539169	3'UTR	6.501811	0.006873	IGFBP5	Insulin-like growth factor-binding protein 5
rs6444535	3	190999990	5'UTR	6.396674	0.007381	UTS2B	Urotensin-2B
rs9685931	4	8589023	missense	6.396674	0.008239	GPR78	G-protein coupled receptor 78
rs1130838	6	31237124	missense	9.479757	0.001864	HLA-C	Major Histocompatibility Complex, Class I, C
rs1049056	6	32634369	missense	27.053494	0.000759	HLA-DQB1	HLA class II histocompatibility antigen, DQ beta 1 chain
rs1126769	6	33036435	missense	20.421355	0.002282	HLA-DPA1	HLA class II histocompatibility antigen, DP alpha 1 chain
rs1126719	6	33054325	3'UTR	40.866598	0.000108	HLA-DPB1	HLA class II histocompatibility antigen, DP beta 1 chain
rs2285738	7	25181912	missense	6.708453	0.006086	SPMIP4	Sperm Microtubule Inner Protein 4
rs74498833	7	100850908	missense	8.748597	0.001701	PLOD3	Procollagen-Lysine,2-Oxoglutarate 5-Dioxygenase 3
rs2075218	7	103848413	5'UTR	10.54465	0.000739	ORC5	Origin recognition complex subunit 5
rs2305473	7	158536267	missense	11.204914	0.000621	ESYT2	Extended synaptotagmin-2
rs2294066	8	2046700	missense	6.678062	0.007388	MYOM2	Myomesin-2
rs115861916	8	22994782	3'UTR	6.774406	0.009219	TNFRSF10D	Tumor necrosis factor receptor superfamily member 10D
rs3818626	9	106856633	5'UTR	6.571992	0.007086	SMC2	Structural maintenance of chromosomes protein 2
rs1831370	9	125315557	missense	6.17767	0.009059	OR1N2	Olfactory receptor 1N2
rs732074	9	132590431	3'UTR	7.427009	0.004665	C9orf78	Chromosome 9 Open Reading Frame 78
rs1869214	10	4889770	3'UTR	6.986975	0.008734	AKR1E2	Aldo-Keto Reductase Family 1 Member E2
rs4418687	10	15014698	3'UTR	7.860346	0.005608	MEIG1	Meiosis expressed gene 1 protein homolog
rs3824699	10	26355992	missense	10.541041	0.001273	MYO3A	Myosin-IIIa
rs7934105	11	5344552	3'UTR	7.113017	0.005464	OR51B2	Olfactory Receptor Family 51 Subfamily B Member 2
rs2647573	11	5444353	missense	8.249869	0.002832	OR51Q1	Olfactory Receptor Family 51 Subfamily Q Member 1
rs7935564	11	5718517	missense	8.360661	0.002763	TRIM22	Tripartite Motif Containing 22
rs2956114	11	34937813	missense	6.678062	0.006911	APIP	APAF1 Interacting Protein
rs3180589	12	6602422	5'UTR	6.266752	0.007238	MRPL51	Mitochondrial Ribosomal Protein L51
rs6487221	12	8674451	3'UTR	6.776383	0.00489	CLEC4D	C-type lectin domain family 4 member D
rs11564125	12	40826201	missense	6.355755	0.007032	MUC19	Mucin-19
rs9576177	13	37679729	5'UTR	6.396674	0.007171	CSNK1A1L	Casein kinase I isoform alpha-like
rs10140810	14	22392626	missense	7.199116	0.006992	TRAV14DV4	T cell receptor alpha variable 14/delta variable 4
rs2581359	15	100513707	3'UTR	6.396674	0.007242	ADAMTS17	A disintegrin and metalloproteinase with thrombospondin motifs 17
rs12445303	16	81115573	3'UTR	7.860346	0.007043	GCSH	Glycine cleavage system H protein, mitochondrial
rs16954717	16	81161552	missense	9.526917	0.00341	PKD1L2	Polycystic kidney disease protein 1-like 2
rs1719152	17	34432664	missense	6.688876	0.005532	CCL4	C-C motif chemokine 4
rs6416911	17	39253311	3'UTR	7.529315	0.003799	KRTAP4-8	Keratin-associated protein 4-8
rs1052889	18	6913573	3'UTR	7.290497	0.003432	ARHGAP28	Rho GTPase-activating protein 28
rs464056	19	6940379	3'UTR	7.290497	0.006799	EMR1	Adhesion G protein-coupled receptor E1
rs76056862	19	21117760	missense	7.706255	0.004366	ZNF85	Zinc finger protein 85
rs12978825	19	46974306	5'UTR	8.872346	0.001479	PNMAL1	Paraneoplastic antigen-like protein 8A
rs1061679	19	55143083	missense	7.427009	0.005362	LILRB1	Leukocyte immunoglobulin-like receptor subfamily B member 1
rs2298108	20	138125	5'UTR	7.529315	0.004311	DEFB127	Beta-defensin 127
