# Supplementary material for: Natural selection and adaptive traits in the Maniq, a nomadic hunter-gatherer society from Mainland Southeast Asia
Source: Sci Rep. 2025 Feb 9;15:4809. doi: 10.1038/s41598-024-83657-0 (PMC11808089; doi:10.1038/s41598-024-83657-0)
Supplement: Supplementary file 6 — Supplementary Material 6 [file 41598_2024_83657_MOESM6_ESM.xlsx]

## Sheet: Supplementary Table S6
Supplementary Table S6. Details of gene sets under balancing selection in the Maniq enriched in Reactome or KEGG pathways.
Gene Set	Description	Size	Overlap	Expect	Enrichment Ratio	P Value	False Discovery Rate (FDR)	Database	User ID	Overlap ID	Link
R-HSA-202430	Translocation of ZAP-70 to Immunological synapse	19	3	0.048539	61.805921	0.000014	0.005565	pathway_Reactome	HLA-DQB1;HLA-DPA1;HLA-DPB1	3113;3115;3119	http://reactome.org/PathwayBrowser/#/R-HSA-202430
R-HSA-202427	Phosphorylation of CD3 and TCR zeta chains	22	3	0.056203	53.377841	0.000023	0.006733	pathway_Reactome	HLA-DQB1;HLA-DPA1;HLA-DPB1	3113;3115;3119	http://reactome.org/PathwayBrowser/#/R-HSA-202427
R-HSA-389948	PD-1 signaling	23	3	0.058758	51.057065	0.000026	0.006733	pathway_Reactome	HLA-DQB1;HLA-DPA1;HLA-DPB1	3113;3115;3119	http://reactome.org/PathwayBrowser/#/R-HSA-389948
hsa05330	Allograft rejection	38	4	0.097078	41.203947	0.000002	0.00238	pathway_KEGG	HLA-C;HLA-DQB1;HLA-DPA1;HLA-DPB1	3107;3113;3115;3119	http://www.kegg.jp/kegg-bin/show_pathway?hsa05330+3107+3113+3115+3119
hsa05332	Graft-versus-host disease	42	4	0.107297	37.279762	0.000004	0.00238	pathway_KEGG	HLA-C;HLA-DQB1;HLA-DPA1;HLA-DPB1	3107;3113;3115;3119	http://www.kegg.jp/kegg-bin/show_pathway?hsa05332+3107+3113+3115+3119
hsa04940	Type I diabetes mellitus	43	4	0.109852	36.412791	0.000004	0.00238	pathway_KEGG	HLA-C;HLA-DQB1;HLA-DPA1;HLA-DPB1	3107;3113;3115;3119	http://www.kegg.jp/kegg-bin/show_pathway?hsa04940+3107+3113+3115+3119
hsa05320	Autoimmune thyroid disease	53	4	0.135398	29.542453	0.000009	0.004401	pathway_KEGG	HLA-C;HLA-DQB1;HLA-DPA1;HLA-DPB1	3107;3113;3115;3119	http://www.kegg.jp/kegg-bin/show_pathway?hsa05320+3107+3113+3115+3119
hsa05416	Viral myocarditis	67	4	0.171164	23.369403	0.000024	0.006733	pathway_KEGG	HLA-C;HLA-DQB1;HLA-DPA1;HLA-DPB1	3107;3113;3115;3119	http://www.kegg.jp/kegg-bin/show_pathway?hsa05416+3107+3113+3115+3119
R-HSA-877300	Interferon gamma signaling	96	5	0.24525	20.38737	0.000004	0.00238	pathway_Reactome	HLA-C;HLA-DQB1;HLA-DPA1;HLA-DPB1;TRIM22	10346;3107;3113;3115;3119	http://reactome.org/PathwayBrowser/#/R-HSA-877300
