# Supplementary material for: Natural selection and adaptive traits in the Maniq, a nomadic hunter-gatherer society from Mainland Southeast Asia
Source: Sci Rep. 2025 Feb 9;15:4809. doi: 10.1038/s41598-024-83657-0 (PMC11808089; doi:10.1038/s41598-024-83657-0)
Supplement: Supplementary file 7 — Supplementary Material 7 [file 41598_2024_83657_MOESM7_ESM.xlsx]

## Sheet: Supplementary Table S1
Supplementary Table S1. Candidate SNPs for positve selection in the Maniq.
RsID	Chromosome	Position	Gene Symbol	norm iHS	norm xpehh	PBE	iHS Rank	xpEHH Rank	PBE Rank	log iHS Rank	log xpEHH Rank	log PBE Rank	Fisher score (FSC)
rs78085960	1	28736113	PHACTR4	1.46673	1.47081	1.22478	289488	121869	9364.5	0.868873	1.24461	2.35902	4.4725
rs2930833	1	29276018	EPB41	1.28079	1.83343	1.20312	417338	56661.5	10125.5	0.710017	1.57722	2.32509	4.61232
rs4654382	1	29282147	EPB41	1.25705	1.83223	1.14859	435468	56793.5	12980.5	0.691548	1.57621	2.21721	4.48497
rs35013556	1	29284395	EPB41	1.25633	1.83402	1.14859	436026	56600.5	12980.5	0.690991	1.57768	2.21721	4.48589
rs34474391	1	29308441	EPB41	1.24672	1.76731	1.22478	442880	65872	9364.5	0.684218	1.5118	2.35902	4.55504
rs12021667	1	29311074	EPB41	1.24618	1.76731	1.22478	443240	65872	9364.5	0.683865	1.5118	2.35902	4.55469
rs12021646	1	29316243	EPB41	1.24602	1.76731	1.22478	443380	65872	9364.5	0.683728	1.5118	2.35902	4.55455
rs12734106	1	29362826	EPB41	1.24378	1.81383	1.22478	444871	59362	9364.5	0.68227	1.557	2.35902	4.59828
rs12027267	1	29378875	EPB41	1.2459	1.82093	1.22478	443459	58310.5	9364.5	0.683651	1.56476	2.35902	4.60743
rs35423185	1	29380372	EPB41	1.24577	1.81074	1.22478	443551	59792	9364.5	0.683561	1.55386	2.35902	4.59644
rs35579088	1	29404240	EPB41	1.2577	1.73906	1.22478	435108	70047	9364.5	0.691908	1.48511	2.35902	4.53604
rs12039988	1	29425833	EPB41	1.2587	1.81514	1.14859	434396	59113.5	12980.5	0.692619	1.55882	2.21721	4.46865
rs7537813	1	39409812	RHBDL2	-0.606898	0.344107	2.04808	1193853	699713	237	0.253553	0.485584	3.95576	4.69489
rs12120716	1	42007307	HIVEP3	-0.780991	0.175986	1.95185	949550	837576	398.5	0.352986	0.40748	3.73008	4.49054
rs10493102	1	42008521	HIVEP3	-0.780991	0.175986	1.95185	949550	837576	398.5	0.352986	0.40748	3.73008	4.49054
rs12122283	1	42013581	HIVEP3	-0.781566	0.225749	1.95185	948746	796382	398.5	0.353354	0.429383	3.73008	4.51281
rs10890120	1	42022875	HIVEP3	-0.846711	0.220299	1.95185	867480	800945	398.5	0.392244	0.426901	3.73008	4.54922
rs4509569	1	42037875	HIVEP3	-0.848528	0.216555	1.95185	865403	803947	398.5	0.393286	0.425277	3.73008	4.54864
rs4511101	1	42037898	HIVEP3	-0.848528	0.216555	1.95185	865403	803947	398.5	0.393286	0.425277	3.73008	4.54864
rs1407551	1	42043222	HIVEP3	-0.848591	0.081325	1.95185	865318	918692	398.5	0.393328	0.367334	3.73008	4.49074
rs12407524	1	59633269	RP11-470E16.1	-0.074759	1.90439	1.73579	2019477	48198.5	934.5	0.025265	1.64747	3.35993	5.03266
rs11207414	1	59635514	RP11-470E16.1	-0.0748	1.90683	1.73579	2.01942e+06	47975	934.5	0.025278	1.64949	3.35993	5.03469
rs11207415	1	59635971	RP11-470E16.1	-0.0748	1.91349	1.66255	2.01942e+06	47221	1321	0.025278	1.65637	3.2096	4.89125
rs6684353	1	59638619	RP11-470E16.1	-0.074853	1.85292	1.73579	2019352	54298	934.5	0.025292	1.59572	3.35993	4.98094
rs11207416	1	59642102	RP11-470E16.1	-0.07499	1.84146	1.90636	2.01913e+06	55727	465	0.02534	1.58444	3.66305	5.27283
rs12133893	1	59642431	RP11-470E16.1	-0.074984	1.83513	1.66255	2019143	56483.5	1321	0.025337	1.57858	3.2096	4.81352
rs17535443	1	59646056	RP11-470E16.1	-0.07499	1.84067	1.65549	2.01913e+06	55839	1390.5	0.02534	1.58357	3.18733	4.79624
rs11207420	1	59646524	RP11-470E16.1	-0.074997	2.02391	1.60824	2019119	36635.5	1735	0.025342	1.7666	3.0912	4.88315
rs12733512	1	59646978	RP11-470E16.1	-0.075014	2.02391	1.65549	2019079	36635.5	1390.5	0.025351	1.7666	3.18733	4.97929
rs11581095	1	68899660	RPE65	-1.1635	1.26173	1.48424	513085	181822	2781.5	0.620315	1.07086	2.88623	4.5774
rs2421318	1	70518561	LRRC7	0.10579	2.78075	0.873483	1.96957e+06	4143.5	35407.5	0.036133	2.71314	1.78141	4.53068
rs61782645	1	70529025	LRRC7	0.107651	2.92522	0.823415	1.96672e+06	2254.5	42307	0.036762	2.97745	1.70409	4.71831
rs61782646	1	70531464	LRRC7	0.107676	2.93662	0.823415	1.96667e+06	2124	42307	0.036773	3.00335	1.70409	4.74421
rs61784278	1	70533287	LRRC7	0.1077	2.96207	0.823415	1966640	1922	42307	0.036779	3.04675	1.70409	4.78762
rs77637241	1	70533770	LRRC7	0.108179	2.96207	0.823415	1.96591e+06	1922	42307	0.03694	3.04675	1.70409	4.78778
rs61784282	1	70536562	LRRC7	0.108378	2.95907	0.701509	1965577	1943	64687.5	0.037014	3.04203	1.51968	4.59873
rs17131177	1	70539053	LRRC7	0.108579	2.95907	0.823415	1.96527e+06	1943	42307	0.037082	3.04203	1.70409	4.7832
rs76136011	1	70543286	LRRC7	0.108693	2.97544	0.771822	1965113	1791	50728.5	0.037117	3.07741	1.62525	4.73978
rs61784283	1	70543288	LRRC7	0.108693	2.97544	0.771822	1965113	1791	50728.5	0.037117	3.07741	1.62525	4.73978
rs17131186	1	70544822	LRRC7	0.109021	2.96288	0.816778	1964638	1906.5	43495	0.037222	3.05027	1.69206	4.77955
rs74758521	1	70545450	LRRC7	0.109068	2.96288	0.816778	1964550	1906.5	43495	0.037241	3.05027	1.69206	4.77957
rs61784289	1	70549708	LRRC7	0.109932	2.96288	0.823415	1.96329e+06	1906.5	42307	0.037519	3.05027	1.70409	4.79188
rs61784292	1	70554760	LRRC7	0.110475	2.94907	0.823415	1.96234e+06	2017.5	42307	0.037729	3.02569	1.70409	4.76751
rs113265570	1	70557180	LRRC7	0.110596	2.94907	0.823415	1.96211e+06	2017.5	42307	0.03778	3.02569	1.70409	4.76756
rs61784293	1	70557721	LRRC7	0.110596	2.94907	0.701509	1.96211e+06	2017.5	64687.5	0.03778	3.02569	1.51968	4.58315
rs17131196	1	70560014	LRRC7	0.110727	2.94907	0.823366	1961925	2017.5	42317.5	0.037822	3.02569	1.70398	4.7675
rs724681	1	70567415	LRRC7	0.110962	2.89431	0.701509	1961518	2632.5	64687.5	0.037912	2.91014	1.51968	4.46773
rs17131201	1	70567897	LRRC7	0.110963	2.89431	0.823415	1.96151e+06	2632.5	42307	0.037913	2.91014	1.70409	4.65214
rs61784297	1	70572199	LRRC7	0.111139	2.88466	0.989499	1.96119e+06	2703.5	23592.5	0.037984	2.89858	1.95773	4.89429
rs3738119	1	70573141	LRRC7	0.111186	2.88466	0.976209	1961073	2703.5	24676	0.03801	2.89858	1.93823	4.87482
rs17131212	1	70579097	LRRC7	0.111379	2.9071	0.976209	1.96072e+06	2493.5	24676	0.038089	2.9337	1.93823	4.91001
rs17131214	1	70579643	LRRC7	0.111392	2.9071	0.704081	1960674	2493.5	64193	0.038099	2.9337	1.52302	4.49481
rs17131215	1	70580058	LRRC7	0.111392	3.02695	0.617749	1960674	1405.5	86165.5	0.038099	3.18267	1.39517	4.61594
rs61784310	1	70580332	LRRC7	0.111392	3.02695	0.617749	1960674	1405.5	86165.5	0.038099	3.18267	1.39517	4.61594
rs56194840	1	70581952	LRRC7	0.111392	3.02695	0.617749	1960674	1405.5	86165.5	0.038099	3.18267	1.39517	4.61594
rs55992448	1	70581966	LRRC7	0.111392	3.02695	0.617749	1960674	1405.5	86165.5	0.038099	3.18267	1.39517	4.61594
rs56108385	1	70582216	LRRC7	0.111393	3.02695	0.617749	1960661	1405.5	86165.5	0.038102	3.18267	1.39517	4.61594
rs11804266	1	70582585	LRRC7	0.111393	3.02695	0.617749	1960661	1405.5	86165.5	0.038102	3.18267	1.39517	4.61594
rs11810684	1	70582587	LRRC7	0.111393	3.02695	0.617749	1960661	1405.5	86165.5	0.038102	3.18267	1.39517	4.61594
rs11799572	1	70582783	LRRC7	0.111393	3.02695	0.617749	1960661	1405.5	86165.5	0.038102	3.18267	1.39517	4.61594
rs11810719	1	70582836	LRRC7	0.111393	3.02695	0.617749	1960661	1405.5	86165.5	0.038102	3.18267	1.39517	4.61594
rs11810721	1	70582880	LRRC7	0.111393	3.02695	0.617749	1960661	1405.5	86165.5	0.038102	3.18267	1.39517	4.61594
rs17131217	1	70582950	LRRC7	0.111393	3.02695	0.836896	1960661	1405.5	40534.5	0.038102	3.18267	1.72268	4.94345
rs17131218	1	70583121	LRRC7	0.111393	3.02695	0.617749	1960661	1405.5	86165.5	0.038102	3.18267	1.39517	4.61594
rs4650027	1	70583580	LRRC7	0.111393	3.02695	0.617749	1960661	1405.5	86165.5	0.038102	3.18267	1.39517	4.61594
rs4650028	1	70583608	LRRC7	0.111393	3.02695	0.617749	1960661	1405.5	86165.5	0.038102	3.18267	1.39517	4.61594
rs17131219	1	70584068	LRRC7	0.111393	3.02695	0.617749	1960661	1405.5	86165.5	0.038102	3.18267	1.39517	4.61594
rs61784313	1	70584146	LRRC7	0.111393	3.02695	0.617749	1960661	1405.5	86165.5	0.038102	3.18267	1.39517	4.61594
rs61784314	1	70584169	LRRC7	0.111393	3.03734	0.617749	1960661	1338	86165.5	0.038102	3.20405	1.39517	4.63732
rs17131220	1	70584291	LRRC7	0.111393	3.03506	0.617749	1960661	1349	86165.5	0.038102	3.20049	1.39517	4.63376
rs61784317	1	70590987	LRRC7	0.11187	2.75935	0.925576	1959847	4470	29647.5	0.038282	2.6802	1.85852	4.57699
rs61784318	1	70593831	LRRC7	0.112093	2.75935	0.925576	1.95944e+06	4470	29647.5	0.038372	2.6802	1.85852	4.57708
rs55970826	1	70601890	LRRC7	0.11259	2.78056	1.00726	1.95858e+06	4146	22020.5	0.038563	2.71287	1.98768	4.73911
rs487613	1	70617989	LRRC40	0.113422	2.53098	1.12792	1957119	9198	13851	0.038887	2.36681	2.18902	4.59472
rs3767211	1	70623163	LRRC40	0.114023	2.5343	1.08099	1956274	9068.5	16590	0.039074	2.37297	2.11066	4.5227
rs56200611	1	70623530	LRRC40	0.114023	2.5343	1.11845	1956274	9068.5	14551.5	0.039074	2.37297	2.1676	4.57964
rs17357463	1	70626062	LRRC40	0.114164	2.5343	1.11845	1956058	9068.5	14551.5	0.039122	2.37297	2.1676	4.57969
rs55782523	1	70645450	LRRC40	0.117518	2.53701	1.11845	1950449	8990	14551.5	0.040369	2.37674	2.1676	4.58471
rs12135469	1	70765659	ANKRD13C	0.127985	1.76217	1.68164	1.9336e+06	66598.5	1207	0.044136	1.50704	3.2488	4.79997
rs12141753	1	70778262	ANKRD13C	0.128414	1.72456	1.68164	1932885	72346	1207	0.044298	1.47109	3.2488	4.76418
rs765642	1	70787953	ANKRD13C	0.128486	1.72443	1.68164	1932764	72367	1207	0.044325	1.47096	3.2488	4.76409
rs12146132	1	70791844	ANKRD13C	0.129139	1.68777	1.68164	1931795	78591	1207	0.044543	1.43513	3.2488	4.72847
rs12135182	1	70795010	ANKRD13C	0.129142	1.69892	1.68164	1931783	76529.5	1207	0.044546	1.44667	3.2488	4.74002
rs12121935	1	70807461	ANKRD13C	0.129162	1.69892	1.68164	1.93174e+06	76529.5	1207	0.044555	1.44667	3.2488	4.74003
rs12121995	1	70807653	ANKRD13C	0.129262	1.70474	1.68164	1931543	75543	1207	0.0446	1.45231	3.2488	4.74571
rs61782673	1	70814178	ANKRD13C	0.129397	1.69464	1.68164	1.93134e+06	77289	1207	0.044646	1.44239	3.2488	4.73583
rs12130544	1	70815815	ANKRD13C	0.129626	1.59162	1.68164	1930969	96179	1207	0.044729	1.34742	3.2488	4.64095
rs61782675	1	70820008	ANKRD13C	0.136306	1.59162	1.68164	1920117	96179	1207	0.047176	1.34742	3.2488	4.6434
rs55863806	1	70820880	HHLA3	0.136306	1.59162	1.68164	1920117	96179	1207	0.047176	1.34742	3.2488	4.6434
rs10782764	1	81994878	RP5-837I24.2	-2.51754	0.817844	1.60228	26541	372421	1769.5	1.90659	0.75947	3.08265	5.74871
rs11806028	1	81995870	RP5-837I24.2	-2.51777	0.815384	1.60228	26525.5	373802	1769.5	1.90684	0.757862	3.08265	5.74736
rs11806064	1	81996137	RP5-837I24.2	-2.51777	0.815384	1.60228	26525.5	373802	1769.5	1.90684	0.757862	3.08265	5.74736
rs10493694	1	81996477	RP5-837I24.2	-2.51777	0.815384	1.60228	26525.5	373802	1769.5	1.90684	0.757862	3.08265	5.74736
rs1544069	1	81997581	RP5-837I24.2	-2.51761	1.23783	1.60228	26534.5	189723	1769.5	1.90669	1.05238	3.08265	6.04173
rs4650372	1	82000298	RP5-837I24.2	-2.51735	1.21746	1.60228	26561	196448	1769.5	1.90626	1.03726	3.08265	6.02617
rs10449701	1	82011236	RP5-837I24.2	-2.45263	1.20816	1.60074	30641.5	199732	1798	1.84419	1.03006	3.07571	5.94996
rs6665655	1	82020294	RP5-837I24.2	-2.45248	-0.043294	1.53605	30662	NA	2295.5	1.8439	0	2.96963	4.81353
rs6702680	1	82020636	RP5-837I24.2	-2.45249	-0.051383	1.53605	30658.5	NA	2295.5	1.84395	0	2.96963	4.81358
rs7518015	1	87826418	RP4-544H6.2	-2.11523	2.23829	1.08981	70593	21864	16057	1.48174	1.99077	2.12484	5.59736
rs6541365	1	95215098	LINC01057	-2.01583	2.17932	0.486908	87246.5	25083	134804	1.38976	1.93112	1.2008	4.52168
rs2800881	1	112133910	RAP1A	3.18203	1.47926	0.418479	4831	120135	170452	2.64647	1.25083	1.0989	4.9962
rs4838925	1	112440057	KCND3	2.37074	1.37836	1.5416	38524.5	145296	2246	1.74477	1.16825	2.97909	5.89211
rs11582597	1	112440557	KCND3	2.37074	1.40041	1.5416	38524.5	139060	2246	1.74477	1.1873	2.97909	5.91116
rs12405863	1	112441729	KCND3	2.37059	1.40041	1.42832	38544.5	139060	3587.5	1.74454	1.1873	2.77571	5.70756
rs4839181	1	112442071	KCND3	2.37056	1.40041	1.5416	38547.5	139060	2246	1.74451	1.1873	2.97909	5.91091
rs17029027	1	112444554	KCND3	2.37028	1.46254	1.6308	38566.5	123614	1614.5	1.74429	1.23844	3.12247	6.1052
rs12407908	1	112445070	KCND3	2.37028	1.46254	1.6308	38566.5	123614	1614.5	1.74429	1.23844	3.12247	6.1052
rs71513979	1	112447472	KCND3	2.37023	1.45834	1.5416	38573.5	124549	2246	1.74422	1.23516	2.97909	5.95847
rs71673441	1	112447625	KCND3	2.37023	1.47154	1.5416	38573.5	121718	2246	1.74422	1.24515	2.97909	5.96846
rs1036959	1	112451134	KCND3	2.36946	1.53648	1.27903	38628	107452	7173	1.7436	1.29929	2.4748	5.5177
rs10776738	1	112454195	KCND3	2.36926	1.56558	0.738098	38644.5	101332	57345	1.74342	1.32476	1.57201	4.64018
rs12754872	1	112454938	KCND3	2.36926	1.56745	1.42832	38644.5	100986	3587.5	1.74342	1.32624	2.77571	5.84537
rs12077633	1	112455917	KCND3	2.36925	1.56745	0.738098	38646.5	100986	57345	1.74339	1.32624	1.57201	4.64164
rs4839182	1	112456538	KCND3	2.36924	1.56745	1.12635	38650	100986	13969	1.74335	1.32624	2.18534	5.25493
rs12410679	1	112458127	KCND3	2.36924	1.5603	1.45809	38650	102458	3184	1.74335	1.31996	2.82753	5.89084
rs4839187	1	112463441	KCND3	2.36895	1.32165	1.35247	38686	161966	5227.5	1.74295	1.12108	2.61221	5.47624
rs12408551	1	112467932	KCND3	2.3686	1.35295	1.37746	38729.5	152481	4657.5	1.74246	1.14729	2.66235	5.5521
rs12402339	1	112468640	KCND3	2.3686	1.32853	1.37746	38729.5	160016	4657.5	1.74246	1.12634	2.66235	5.53115
rs12409006	1	112469871	KCND3	2.3685	1.26733	1.37746	38747.5	179876	4657.5	1.74226	1.07553	2.66235	5.48014
rs11102355	1	112470093	KCND3	2.36848	1.26677	1.37746	38751.5	180110	4657.5	1.74222	1.07496	2.66235	5.47953
rs12025303	1	112474929	KCND3	-3.24713	1.13307	0.398284	4103	226998	182580	2.7174	0.974481	1.06905	4.76093
rs6685026	1	112492605	KCND3	-3.78115	1.09614	0.036579	1160	241184	721912	3.26605	0.948156	0.47202	4.68622
rs997060	1	112504992	KCND3	-3.18759	1.05634	0.369643	4714.5	257170	202060	2.65707	0.920283	1.02503	4.60238
rs3128366	1	112841974	RP5-965F6.2	-3.34871	0.413449	0.536146	3209	644462	114073	2.82413	0.521307	1.27332	4.61876
rs5021965	1	112844781	RP5-965F6.2	-3.34876	0.48108	0.536146	3206	591755	114073	2.82454	0.558362	1.27332	4.65622
rs1777618	1	113023312	WNT2B	-3.46313	0.429805	0.393335	2449	631633	186367	2.94151	0.530039	1.06014	4.53169
rs1759695	1	113027802	WNT2B	-3.51028	0.431617	0.383401	2070	630078	192227	3.01453	0.531109	1.04669	4.59233
rs351354	1	113038795	WNT2B	-3.51095	0.415324	0.350897	2063	643060	216810	3.016	0.522253	0.994426	4.53268
rs2798239	1	113040832	WNT2B	-3.50874	0.418536	0.375995	2080	640470	197316	3.01244	0.524005	1.03534	4.57179
rs2171691	1	164689328	PBX1	-1.9051	2.0668	0.625508	113216	33044	84260	1.2766	1.81141	1.40488	4.49289
rs6667485	1	164697528	PBX1	-1.90456	2.08752	0.604221	113354	31295	90251.5	1.27607	1.83503	1.37505	4.48614
rs6662186	1	165264733	LMX1A	-3.38458	0.470769	0.663012	2957	599538	74629	2.85965	0.552687	1.4576	4.86994
rs6662356	1	165264870	LMX1A	-3.38425	0.462402	0.69079	2963	605738	67397.5	2.85877	0.548219	1.50186	4.90885
rs6687120	1	165265009	LMX1A	-3.38425	0.462402	0.663012	2963	605738	74629	2.85877	0.548219	1.4576	4.86459
rs6699819	1	165265115	LMX1A	-3.38425	0.462402	0.663012	2963	605738	74629	2.85877	0.548219	1.4576	4.86459
rs10753670	1	165265258	LMX1A	-3.38425	0.462402	0.663012	2963	605738	74629	2.85877	0.548219	1.4576	4.86459
rs10753671	1	165266169	LMX1A	-3.38467	0.462402	0.663012	2956	605738	74629	2.8598	0.548219	1.4576	4.86562
rs10732283	1	165267930	LMX1A	-3.38499	0.46593	0.663012	2955	603026	74629	2.85995	0.550168	1.4576	4.86771
rs1891932	1	165272872	LMX1A	-3.38653	0.164121	0.663012	2935.5	847353	74629	2.86282	0.40244	1.4576	4.72286
rs1394445	1	165277076	LMX1A	-3.38666	0.164327	0.663012	2931	847158	74629	2.86349	0.40254	1.4576	4.72362
rs6670598	1	165315074	LMX1A	2.20302	1.25896	0.9103	56809.5	182778	31042	1.57608	1.06858	1.83855	4.48322
rs17468805	1	165319539	LMX1A	2.20253	1.46665	1.40531	56882.5	122739	4247.5	1.57553	1.24152	2.70237	5.51942
rs78512676	1	165326704	LMX1A	2.19817	1.44453	1.31441	57470	127769	6182	1.57106	1.22408	2.53938	5.33452
rs80290271	1	165327825	LMX1A	2.19817	1.44453	1.31441	57470	127769	6182	1.57106	1.22408	2.53938	5.33452
rs4532808	1	165328047	LMX1A	2.19816	1.44453	1.40531	57472	127769	4247.5	1.57105	1.22408	2.70237	5.4975
rs141571226	1	165329224	LMX1A	2.19815	1.44453	1.31441	57477	127769	6182	1.57101	1.22408	2.53938	5.33446
rs113645652	1	165329267	LMX1A	2.19815	1.46525	1.31441	57477	123014	6182	1.57101	1.24055	2.53938	5.35093
rs75473699	1	165329407	LMX1A	2.19815	1.46525	1.31441	57477	123014	6182	1.57101	1.24055	2.53938	5.35093
rs75940359	1	165329913	LMX1A	2.19815	1.46525	1.31441	57477	123014	6182	1.57101	1.24055	2.53938	5.35093
rs76165100	1	165329932	LMX1A	2.19815	1.46525	1.31441	57477	123014	6182	1.57101	1.24055	2.53938	5.35093
rs10157033	1	165330534	LMX1A	2.19815	1.46525	1.31441	57477	123014	6182	1.57101	1.24055	2.53938	5.35093
rs10158996	1	165330559	LMX1A	2.19815	1.46525	0.877285	57477	123014	34975.5	1.57101	1.24055	1.78674	4.5983
rs283690	1	165370757	RXRG	-3.44648	0.984048	0.402435	2499	288752	179918	2.93274	0.869979	1.07543	4.87815
rs157862	1	165381608	RXRG	1.5478	1.54423	1.26991	243302	105802	7401	0.944358	1.30601	2.46121	4.71158
rs176110	1	165382552	RXRG	1.54779	1.64675	1.15759	243310	85884	12596	0.944343	1.39659	2.23027	4.57121
rs115079560	1	165383021	RXRG	1.54779	1.64675	1.15759	243310	85884	12596	0.944343	1.39659	2.23027	4.57121
rs114138465	1	165383022	RXRG	1.54779	1.64675	1.15759	243310	85884	12596	0.944343	1.39659	2.23027	4.57121
rs157863	1	165383403	RXRG	1.54781	1.64675	1.15759	243294	85884	12596	0.944374	1.39659	2.23027	4.57124
rs157864	1	165383761	RXRG	1.55039	1.72215	1.17131	242024	72772.5	11546	0.946647	1.46854	2.26807	4.68326
rs188196	1	165384621	RXRG	1.55039	1.76391	1.19264	242024	66364	10627	0.946647	1.50857	2.30409	4.75931
rs78785488	1	165387479	RXRG	1.5504	2.04778	1.1538	242020	34597	12768	0.946652	1.79147	2.22438	4.9625
rs3767342	1	165387665	RXRG	1.55038	2.02931	1.1538	242031	36183	12768	0.946633	1.772	2.22438	4.94301
rs79478468	1	165387947	RXRG	1.55038	2.02488	1.18443	242031	36553	10914.5	0.946633	1.76758	2.2925	5.00671
rs1467664	1	165414933	RXRG	-2.13378	2.1632	0.780773	67398.5	26033	49724	1.50185	1.91498	1.63394	5.05077
rs438891	1	165416958	RXRG	1.38973	3.02887	0.813202	338030	1383	44227.5	0.801549	3.18968	1.68481	5.67604
rs148626192	1	165647050	ALDH9A1	2.6652	0.479253	1.12073	18956.5	593074	14419.5	2.05275	0.557395	2.17155	4.7817
rs149166591	1	165659133	ALDH9A1	2.81808	1.20775	1.12073	12897	199836	14419.5	2.22002	1.02983	2.17155	5.4214
rs10918318	1	165915221	RP11-7G12.2	1.40977	2.61172	0.780086	324266	7065	49810	0.819603	2.48139	1.63319	4.93418
rs17456933	1	166009333	RNA5SP64	0.775245	1.50322	1.47811	957468	114617	2855	0.34938	1.27126	2.8749	4.49553
rs12752269	1	166010280	RNA5SP64	0.775154	1.55335	1.47811	957580	103893	2855	0.349329	1.31392	2.8749	4.53815
rs11581254	1	166023148	AL626787.1	0.741299	1.7197	1.72079	1003131	73159	1023.5	0.329146	1.46624	3.32042	5.1158
rs3935578	1	166023264	AL626787.1	0.741299	1.7197	1.72079	1003131	73159	1023.5	0.329146	1.46624	3.32042	5.1158
rs3935577	1	166023265	AL626787.1	0.741299	1.7197	1.72079	1003131	73159	1023.5	0.329146	1.46624	3.32042	5.1158
rs4581257	1	166025144	AL626787.1	0.739308	1.57533	1.5829	1006047	99360.5	1909	0.327886	1.33329	3.0497	4.71087
rs6657496	1	166026136	AL626787.1	0.739308	1.57533	1.65417	1006047	99360.5	1408	0.327886	1.33329	3.1819	4.84308
rs10753701	1	166028913	AL626787.1	0.737917	1.62154	1.5829	1.00832e+06	90603	1909	0.326905	1.37336	3.0497	4.74997
rs10918332	1	166034838	FAM78B	0.72201	1.5533	1.5829	1030926	103913	1909	0.317277	1.31383	3.0497	4.68081
rs4262520	1	166035856	FAM78B	0.722567	1.56775	1.5829	1030117	100950	1909	0.317618	1.3264	3.0497	4.69371
rs10918333	1	166036986	FAM78B	0.723119	1.56775	1.72079	1.02924e+06	100950	1023.5	0.317986	1.3264	3.32042	4.9648
rs10800181	1	166047678	FAM78B	0.725938	1.47816	1.65417	1.02526e+06	120354	1408	0.319671	1.25005	3.1819	4.75162
rs59999753	1	166353811	RP11-479J7.1	1.06418	2.11149	1.32618	612940	29587	5867	0.543086	1.8594	2.56209	4.96458
rs4656495	1	166392877	RP11-479J7.1	-1.57334	1.14294	1.30554	230992	223048	6444.5	0.966906	0.982106	2.52131	4.47033
rs4342831	1	166393862	RP11-479J7.1	-1.57319	1.14294	1.30554	231057	223048	6444.5	0.966785	0.982106	2.52131	4.47021
rs4657552	1	166397359	RP11-479J7.1	-1.57297	1.1471	1.30554	231169	221462	6444.5	0.966574	0.985204	2.52131	4.47309
rs6660001	1	166398094	RP11-479J7.1	-1.57297	1.14716	1.32618	231169	221442	5867	0.966574	0.985245	2.56209	4.51391
rs10800269	1	166824846	POGK	1.23695	2.69429	0.525764	450484	5450.5	118536	0.676825	2.59407	1.25665	4.52754
rs6675033	1	166826655	TADA1	1.2362	2.69429	0.525764	451084	5450.5	118536	0.676246	2.59407	1.25665	4.52697
rs6675750	1	166827224	TADA1	1.25002	2.69429	0.525764	440514	5450.5	118536	0.686544	2.59407	1.25665	4.53726
rs6691431	1	166827674	TADA1	1.25074	2.70689	0.525764	440018	5263.5	118536	0.687033	2.60923	1.25665	4.55291
rs4657607	1	166828307	TADA1	1.25074	2.70689	0.525764	440018	5263.5	118536	0.687033	2.60923	1.25665	4.55291
rs72705580	1	166841500	TADA1	1.25179	2.58511	1.0681	439242	7620	17671	0.6878	2.44855	2.08324	5.21959
rs72705590	1	166862598	RP4-782G3.1	1.25485	2.61333	1.0681	437040	7040	17671	0.689983	2.48293	2.08324	5.25616
rs6427063	1	167076534	DUSP27	-2.19504	1.2164	1.25065	57996.5	196762	8244	1.5671	1.03656	2.41437	5.01803
rs6663733	1	167076611	DUSP27	-2.19504	1.2164	1.25065	57996.5	196762	8244	1.5671	1.03656	2.41437	5.01803
rs6701345	1	167077032	DUSP27	-2.19504	1.216	1.11235	57996.5	196898	15064.5	1.5671	1.03626	2.15255	4.75591
rs6691803	1	167077730	DUSP27	-2.19507	1.21646	1.11235	57990	196732	15064.5	1.56715	1.03663	2.15255	4.75633
rs12122365	1	167082869	DUSP27	-2.19701	1.18504	0.955299	57651.5	207825	26612	1.56969	1.01281	1.90543	4.48793
rs950303	1	167083703	DUSP27	-2.19701	1.18504	1.11235	57651.5	207825	15064.5	1.56969	1.01281	2.15255	4.73505
rs4657631	1	167084844	DUSP27	-2.19705	1.19631	1.1518	57645	203760	12855	1.56974	1.02138	2.22143	4.81256
rs267743	1	167092854	DUSP27	-2.1253	0.934969	1.20486	68865.5	311667	10017	1.4925	0.836813	2.32977	4.65908
rs16859030	1	167401254	CD247	1.70065	2.05233	0.84623	177414	34219	39366	1.08152	1.79624	1.73538	4.61314
rs12060404	1	167408269	CD247	1.69977	2.08212	0.880864	177775	31760.5	34480.5	1.08063	1.82862	1.79293	4.70218
rs2280635	1	167410391	CD247	1.69899	2.20097	0.833933	178096	23842	40904	1.07985	1.95316	1.71874	4.75175
rs1891257	1	167425846	CD247	1.72969	2.45522	0.816562	167133	11777.5	43536.5	1.10744	2.25945	1.69165	5.05854
rs56403341	1	167427217	CD247	1.72943	2.45522	0.847834	167236	11777.5	39068.5	1.10717	2.25945	1.73868	5.1053
rs60370787	1	167430512	CD247	1.73818	2.62328	0.847834	163428	6815	39068.5	1.11718	2.49704	1.73868	5.35289
rs10918693	1	167431857	CD247	1.36508	2.58645	0.843509	354958	7600	39717	0.780327	2.44969	1.73153	4.96155
rs10918694	1	167431996	CD247	1.36508	2.60672	0.555582	354958	7193	106676	0.780327	2.47359	1.30244	4.55636
rs12065895	1	167434858	CD247	1.73708	2.09656	1.15639	163860	30581.5	12727	1.11603	1.84505	2.22578	5.18685
rs7523351	1	167437263	CD247	1.30593	1.9651	1.14699	397920	42016.5	13061	0.730708	1.70708	2.21453	4.65232
rs12408179	1	169708127	SELE	0.066997	2.41166	1.44735	2032245	13505	3288.5	0.022528	2.20001	2.81351	5.03604
rs6427213	1	169713146	SELE	0.067901	2.35847	1.37257	2030660	15993	4744	0.022867	2.12657	2.65436	4.8038
rs12127655	1	169728459	RP1-117P20.3	0.067734	2.51741	1.37257	2030894	9547.5	4744	0.022817	2.35061	2.65436	5.02779
rs6660124	1	169740763	C1orf112	0.066712	2.36808	1.36688	2032733	15547	4832	0.022424	2.13886	2.64638	4.80766
rs10919240	1	169752906	C1orf112	0.065514	2.91213	0.706479	2.03522e+06	2409.5	63618	0.021892	2.94858	1.52692	4.49739
rs6427218	1	169754871	C1orf112	0.065431	2.7531	1.00768	2.03539e+06	4557	21980	0.021857	2.67183	1.98848	4.68216
rs7552710	1	169758023	METTL18	0.065064	2.5855	1.07223	2035919	7612.5	17378.5	0.021744	2.44898	2.09049	4.56121
rs12135656	1	169758843	METTL18	0.065062	2.58618	1.04037	2035925	7604	19595.5	0.021742	2.44946	2.03835	4.50955
rs10800477	1	169761107	C1orf112	0.064661	3.12828	1.04037	2.03649e+06	843	19595.5	0.021621	3.40468	2.03835	5.46464
rs10489177	1	169762807	METTL18	0.064497	3.12691	1.04037	2036778	848.5	19595.5	0.02156	3.40185	2.03835	5.46176
rs10800478	1	169766298	C1orf112	0.064078	3.12882	0.416554	2.03746e+06	841	171854	0.021414	3.40571	1.09535	4.52247
rs6670253	1	169773730	C1orf112	0.06095	3.1465	1.04037	2042648	746	19595.5	0.020311	3.45777	2.03835	5.51642
rs9787237	1	169786478	C1orf112	0.061701	3.14593	1.07223	2041478	747	17378.5	0.020559	3.45718	2.09049	5.56823
rs6679646	1	169789149	C1orf112	0.061592	3.14345	1.36688	2041612	770	4832	0.020531	3.44401	2.64638	6.11092
rs9803717	1	169794025	C1orf112	0.061096	3.17299	0.416554	2.04237e+06	630.5	171854	0.020371	3.53082	1.09535	4.64654
rs9803860	1	169794359	C1orf112	0.061096	3.17299	0.416554	2.04237e+06	630.5	171854	0.020371	3.53082	1.09535	4.64654
rs6427223	1	169797127	C1orf112	0.060935	3.15849	1.04037	2042689	698	19595.5	0.020302	3.48665	2.03835	5.5453
rs10800482	1	169807700	C1orf112	0.060185	3.30625	1.04037	2043967	296.5	19595.5	0.02003	3.85848	2.03835	5.91686
rs2143122	1	169814533	C1orf112	0.060021	3.2529	0.275362	2.04427e+06	394	282590	0.019965	3.73501	0.879347	4.63432
rs2143121	1	169814548	C1orf112	0.060021	3.18859	1.04037	2.04427e+06	561	19595.5	0.019965	3.58154	2.03835	5.63985
rs12760433	1	169815242	C1orf112	0.059956	3.18918	1.04037	2.04436e+06	559	19595.5	0.019946	3.58309	2.03835	5.64139
rs2272916	1	169819284	C1orf112	0.059834	3.21175	1.04037	2.04461e+06	489	19595.5	0.019895	3.6412	2.03835	5.69944
rs12128754	1	169825529	SCYL3	0.059718	3.19674	1.04037	2.04476e+06	525	19595.5	0.019861	3.61035	2.03835	5.66855
rs882595	1	169829815	SCYL3	0.045691	3.19813	0.64777	2067073	522	77571	0.015148	3.61283	1.4408	5.06879
rs12135826	1	169837791	SCYL3	0.043009	3.17524	1.36688	2.07126e+06	616	4832	0.014269	3.54092	2.64638	6.20157
rs10919260	1	169839595	SCYL3	0.042954	3.17524	0.787463	2.07133e+06	616	48132.5	0.014254	3.54092	1.64807	5.20324
rs12138675	1	169839825	SCYL3	0.042954	3.17524	1.36688	2.07133e+06	616	4832	0.014254	3.54092	2.64638	6.20155
rs10489170	1	169840185	SCYL3	0.042948	3.17524	1.36688	2071341	616	4832	0.014252	3.54092	2.64638	6.20155
rs6658548	1	169840546	SCYL3	0.042946	3.17524	0.787463	2.07135e+06	616	48132.5	0.014252	3.54092	1.64807	5.20324
rs10753798	1	169844515	SCYL3	0.042853	3.21493	0.363811	2.07151e+06	485	206086	0.014216	3.64476	1.01646	4.67543
rs6688806	1	169845643	SCYL3	0.042803	3.16124	1.36688	2071596	678	4832	0.014199	3.49927	2.64638	6.15985
rs12401338	1	169850146	SCYL3	0.042494	3.29803	1.2931	2.07204e+06	306	6971.5	0.014106	3.84478	2.48718	6.34607
rs7529874	1	169851159	SCYL3	0.041456	3.31367	0.364041	2.07373e+06	292	205870	0.013751	3.86512	1.01691	4.89578
rs35275808	1	169851488	SCYL3	0.041414	3.22494	1.2931	2073797	468	6971.5	0.013738	3.66026	2.48718	6.16117
rs10159425	1	169852109	SCYL3	0.041411	3.23895	0.589524	2.0738e+06	419	94428.5	0.013736	3.70829	1.3554	5.07743
rs7533194	1	169852335	SCYL3	0.041194	3.23256	1.36688	2.07412e+06	437	4832	0.013669	3.69002	2.64638	6.35007
rs3753311	1	169860473	SCYL3	0.042055	3.1095	0.703775	2.07275e+06	938	64265	0.013957	3.3583	1.52253	4.89479
rs74122428	1	169887159	KIFAP3	0.035947	2.96569	1.2931	2.08278e+06	1875	6971.5	0.011861	3.0575	2.48718	5.55654
rs10919270	1	169903460	KIFAP3	0.028136	2.97275	1.36688	2095669	1821.5	4832	0.009181	3.07008	2.64638	5.72563
rs10919271	1	169905053	KIFAP3	0.028136	2.97275	1.2931	2095669	1821.5	6971.5	0.009181	3.07008	2.48718	5.56643
rs76004681	1	169913861	KIFAP3	0.026629	2.89856	1.2931	2098264	2595	6971.5	0.008644	2.91637	2.48718	5.41219
rs10919272	1	169918865	KIFAP3	-0.029181	2.89822	1.2931	2093918	2597	6971.5	0.009544	2.91603	2.48718	5.41275
rs7540497	1	169937396	KIFAP3	-0.034115	2.61036	1.72079	2085433	7105	1023.5	0.011308	2.47894	3.32042	5.81066
rs35688996	1	169938149	KIFAP3	-0.034115	2.60083	1.72079	2085433	7309	1023.5	0.011308	2.46665	3.32042	5.79837
rs12754717	1	169939252	KIFAP3	-0.034115	2.61252	1.72079	2085433	7052	1023.5	0.011308	2.48219	3.32042	5.81392
rs12124607	1	169940769	KIFAP3	-0.034115	2.61253	1.72079	2085433	7051	1023.5	0.011308	2.48225	3.32042	5.81398
rs11807267	1	169940958	KIFAP3	-0.034115	2.60054	1.72079	2085433	7321	1023.5	0.011308	2.46593	3.32042	5.79766
rs7514634	1	169957164	KIFAP3	-0.047546	2.59243	1.72079	2064308	7458	1023.5	0.01573	2.45788	3.32042	5.79403
rs12137754	1	169964295	KIFAP3	-0.047707	2.59243	1.72079	2064056	7458	1023.5	0.015783	2.45788	3.32042	5.79408
rs11807405	1	169966761	KIFAP3	-0.047742	2.59243	1.72079	2063994	7458	1023.5	0.015796	2.45788	3.32042	5.79409
rs688100	1	169968152	KIFAP3	-0.173122	2.62887	1.19598	1860303	6698	10578	0.06092	2.50456	2.3061	4.87158
rs34866861	1	169976095	KIFAP3	-0.047845	2.55705	1.79988	2063863	8378	734.5	0.015823	2.40736	3.46451	5.8877
rs6678382	1	169976789	KIFAP3	-0.047884	2.62202	1.63468	2063828	6828	1609.5	0.015831	2.49621	3.12381	5.63585
rs12123693	1	169985324	KIFAP3	-0.052205	2.674	1.79988	2.05682e+06	5738	734.5	0.017309	2.57174	3.46451	6.05356
rs10800494	1	169986652	KIFAP3	-0.052205	2.68271	1.95488	2.05682e+06	5598.5	390.5	0.017309	2.58243	3.73888	6.33862
rs11803298	1	169986729	KIFAP3	-0.052205	2.68271	1.79988	2.05682e+06	5598.5	734.5	0.017309	2.58243	3.46451	6.06425
rs12144417	1	169987133	KIFAP3	-0.052205	2.69378	1.25936	2.05682e+06	5460	7734	0.017309	2.59331	2.4421	5.05272
rs28854261	1	169989651	KIFAP3	-0.052433	2.65623	1.72079	2.05632e+06	6103.5	1023.5	0.017413	2.54493	3.32042	5.88276
rs17349726	1	169990312	KIFAP3	-0.052433	2.65623	1.72079	2.05632e+06	6103.5	1023.5	0.017413	2.54493	3.32042	5.88276
rs6657512	1	169991676	KIFAP3	-0.052433	2.65623	1.55086	2.05632e+06	6103.5	2126.5	0.017413	2.54493	3.00284	5.56518
rs12116880	1	169996352	KIFAP3	-0.052433	2.65623	1.72079	2.05632e+06	6103.5	1023.5	0.017413	2.54493	3.32042	5.88276
rs10800495	1	169998200	KIFAP3	-0.052433	2.5305	1.72079	2.05632e+06	9203	1023.5	0.017413	2.36658	3.32042	5.7044
rs12750962	1	170004508	KIFAP3	-0.052433	2.52544	1.59239	2.05632e+06	9325	1841	0.017413	2.36085	3.06545	5.44372
rs10919284	1	170012345	KIFAP3	-0.098085	2.54253	1.72079	1982142	8847.5	1023.5	0.033369	2.38368	3.32042	5.73747
rs10919285	1	170014252	KIFAP3	-0.098537	2.54253	1.72079	1981264	8847.5	1023.5	0.033562	2.38368	3.32042	5.73766
rs7521273	1	170015632	KIFAP3	-0.09869	2.54253	1.72079	1980990	8847.5	1023.5	0.033622	2.38368	3.32042	5.73772
rs7555871	1	170015700	KIFAP3	-0.09869	2.54253	1.72079	1980990	8847.5	1023.5	0.033622	2.38368	3.32042	5.73772
rs6694135	1	170016634	KIFAP3	-0.099174	2.54253	1.55086	1980087	8847.5	2126.5	0.03382	2.38368	3.00284	5.42034
rs6658442	1	170016736	KIFAP3	-0.099174	2.54253	1.72079	1980087	8847.5	1023.5	0.03382	2.38368	3.32042	5.73792
rs6670191	1	170017010	KIFAP3	-0.099174	2.54253	1.72079	1980087	8847.5	1023.5	0.03382	2.38368	3.32042	5.73792
rs12126204	1	170018002	KIFAP3	-0.09957	2.54253	1.72079	1979331	8847.5	1023.5	0.033986	2.38368	3.32042	5.73808
rs12131429	1	170022979	KIFAP3	-0.100179	2.50098	1.72079	1978343	10123.5	1023.5	0.034202	2.32517	3.32042	5.67979
rs10919289	1	170023788	KIFAP3	-0.100179	2.50098	1.55086	1978343	10123.5	2126.5	0.034202	2.32517	3.00284	5.36221
rs10919291	1	170023848	KIFAP3	-0.100179	2.48234	1.72079	1978343	10807	1023.5	0.034202	2.2968	3.32042	5.65142
rs10919292	1	170023910	KIFAP3	-0.100179	2.48234	1.72079	1978343	10807	1023.5	0.034202	2.2968	3.32042	5.65142
rs146697464	1	170030047	KIFAP3	-0.100179	2.48234	1.72079	1978343	10807	1023.5	0.034202	2.2968	3.32042	5.65142
rs12143011	1	170034564	KIFAP3	-0.100179	2.49847	1.72079	1978343	10222.5	1023.5	0.034202	2.32095	3.32042	5.67557
rs1360293	1	170037279	KIFAP3	-0.100179	2.49847	1.72079	1978343	10222.5	1023.5	0.034202	2.32095	3.32042	5.67557
rs12146137	1	170037624	KIFAP3	-0.100179	2.49847	1.55086	1978343	10222.5	2126.5	0.034202	2.32095	3.00284	5.35799
rs6427233	1	170041952	KIFAP3	-0.100179	2.49716	1.55086	1978343	10271	2126.5	0.034202	2.31889	3.00284	5.35593
rs1983986	1	170046155	KIFAP3	-0.100859	2.49847	1.72079	1.97721e+06	10222.5	1023.5	0.034451	2.32095	3.32042	5.67581
rs4656737	1	170082373	SIGLEC30P	-0.124457	1.83894	1.79988	1.93898e+06	56042.5	734.5	0.042931	1.58199	3.46451	5.08943
rs12128555	1	170142648	RP11-297H3.3	-0.168726	1.56434	1.72079	1.86836e+06	101628	1023.5	0.059043	1.32349	3.32042	4.70295
rs12126440	1	170144128	RP11-297H3.3	-0.168726	1.56415	1.65417	1.86836e+06	101671	1408	0.059043	1.32331	3.1819	4.56425
rs10919323	1	170158701	RP11-297H3.3	-0.169559	1.63918	1.59239	1866867	87267.5	1841	0.059391	1.38965	3.06545	4.51449
rs12729148	1	170209757	RP11-297H3.3	1.47847	2.33803	0.828456	282700	16891	41499	0.879178	2.10285	1.71247	4.69449
rs7547644	1	170213924	RP11-297H3.3	1.47839	2.41288	0.861457	282731	13463	37162	0.879131	2.20136	1.7604	4.8409
rs12406681	1	170214928	RP11-297H3.3	1.47847	2.42559	0.861457	282700	12959	37162	0.879178	2.21793	1.7604	4.85752
rs61814397	1	171453163	PRRC2C	2.13394	2.42754	0.255516	67376	12863.5	302514	1.502	2.22114	0.849758	4.5729
rs12401818	1	171455792	PRRC2C	2.13657	2.42411	0.339824	66959.5	13004	225406	1.50469	2.21643	0.977539	4.69866
rs4916388	1	171463300	PRRC2C	2.13741	2.42323	0.255516	66825.5	13041	302514	1.50556	2.21519	0.849758	4.57051
rs78405980	1	171496097	PRRC2C	2.13877	2.37576	0.255516	66665.5	15094	302514	1.5066	2.1517	0.849758	4.50806
rs56287120	1	171498241	PRRC2C	2.13878	2.37564	0.406887	66658.5	15107	177468	1.50665	2.15133	1.08138	4.73936
rs61814672	1	171511963	PRRC2C	2.13834	2.38161	0.255516	66720.5	14794	302514	1.50625	2.16042	0.849758	4.51642
rs61814749	1	171551085	PRRC2C	2.137	2.39247	0.375654	66889	14245	197716	1.50515	2.17684	1.03446	4.71645
rs235881	1	171603547	MYOC	-0.745405	2.39708	1.15672	997957	14064	12673	0.331392	2.1824	2.22763	4.74141
rs235882	1	171607033	MYOC	-0.741507	2.2879	1.47898	1002766	19441.5	2846	0.329304	2.04177	2.87627	5.24735
rs2032555	1	171607702	MYOC	-0.741507	2.2879	1.38192	1002766	19441.5	4612	0.329304	2.04177	2.66662	5.03769
rs603930	1	171608236	MYOC	-0.739738	2.29276	1.09666	1.00541e+06	19148	15813.5	0.328161	2.04838	2.13148	4.50802
rs61805425	1	171608332	MYOC	2.09847	2.28609	1.27743	73147	19528	7218	1.46631	2.03985	2.47209	5.97824
rs235867	1	171609834	MYOC	-0.736251	2.27237	1.47898	1.01063e+06	20272	2846	0.325911	2.02361	2.87627	5.22579
rs235868	1	171610740	MYOC	-0.736152	2.27456	1.47898	1.01077e+06	20187	2846	0.325853	2.02543	2.87627	5.22755
rs235874	1	171613516	MYOC	-0.733051	2.27111	1.47898	1015390	20324	2846	0.323871	2.0225	2.87627	5.22264
rs235876	1	171614114	MYOC	-0.733042	2.27323	1.47898	1015396	20246.5	2846	0.323869	2.02415	2.87627	5.22429
rs235877	1	171614305	MYOC	-0.73211	2.26723	1.5142	1016510	20512	2622	0.323392	2.0185	2.91187	5.25376
rs34324629	1	171622057	MYOC	2.073	2.20587	1.15055	77460.5	23592.5	12927.5	1.44142	1.95773	2.21899	5.61814
rs55732843	1	171796962	RP4-612B18.1	2.07637	1.74901	1.26454	76915	68514	7557	1.44449	1.49473	2.45215	5.39137
rs11581521	1	171805624	DNM3	2.06951	1.71099	1.19876	77968.5	74563	10386.5	1.43859	1.45798	2.31404	5.2106
rs56125409	1	171929451	DNM3	1.06182	2.23387	1.12052	615223	22076	14453	0.541472	1.98658	2.17055	4.6986
rs75197499	1	172190085	DNM3	2.26958	2.0884	1.18424	47986	31213	10940	1.64939	1.83617	2.29149	5.77705
rs76890070	1	172190494	DNM3	2.26894	2.0884	1.35119	48069	31213	5267.5	1.64864	1.83617	2.6089	6.09371
rs112932993	1	172196297	DNM3	2.26838	2.00862	1.54216	48144.5	37988.5	2231.5	1.64796	1.75085	2.98191	6.38072
rs78941801	1	172197006	DNM3	2.26836	2.00862	1.54216	48147	37988.5	2231.5	1.64793	1.75085	2.98191	6.38069
rs111251865	1	172200378	DNM3	2.26805	2.00921	1.30234	48199	37914.5	6679	1.64747	1.7517	2.50579	5.90496
rs79870969	1	172210899	DNM3	2.26756	2.02935	1.54216	48256	36180	2231.5	1.64695	1.77204	2.98191	6.4009
rs9633302	1	172223606	DNM3	-3.25711	2.03161	1.25128	3984	35977	8198.5	2.73019	1.77448	2.41677	6.92143
rs115074623	1	172227258	DNM3	2.21502	2.02043	1.54216	55106	36952	2231.5	1.5893	1.76287	2.98191	6.33408
rs77001779	1	172229468	DNM3	2.21487	2.02053	1.54216	55129	36939.5	2231.5	1.58912	1.76301	2.98191	6.33404
rs77104126	1	172237732	DNM3	2.21345	1.99951	1.54216	55311.5	38747	2231.5	1.58769	1.74227	2.98191	6.31186
rs10752923	1	172243477	DNM3	-3.22502	1.98946	1.25128	4322	39692	8198.5	2.69482	1.7318	2.41677	6.84339
rs117183440	1	172245593	DNM3	2.21214	1.98164	1.54216	55460.5	40392.5	2231.5	1.58652	1.7242	2.98191	6.29263
rs6677550	1	172245897	DNM3	-3.22373	1.98164	1.25128	4352	40392.5	8198.5	2.69182	1.7242	2.41677	6.83279
rs2254703	1	172246379	DNM3	2.21213	1.98164	1.25128	55464	40392.5	8198.5	1.58649	1.7242	2.41677	5.72747
rs2254720	1	172246865	DNM3	2.21207	1.98164	0.785582	55475	40392.5	48653.5	1.58641	1.7242	1.64339	4.954
rs2254810	1	172247127	DNM3	2.21207	1.98164	1.25128	55475	40392.5	8198.5	1.58641	1.7242	2.41677	5.72738
rs2586426	1	172247395	DNM3	2.21205	1.98164	1.25128	55478	40392.5	8198.5	1.58638	1.7242	2.41677	5.72736
rs9425269	1	172248058	DNM3	2.21203	1.98164	1.25128	55479	40392.5	8198.5	1.58638	1.7242	2.41677	5.72735
rs2422076	1	172248425	DNM3	2.21227	1.97618	1.25128	55435	40886	8198.5	1.58672	1.71893	2.41677	5.72242
rs2255076	1	172249113	DNM3	2.21222	1.97618	1.25128	55446	40886	8198.5	1.58663	1.71893	2.41677	5.72233
rs2757505	1	172251418	DNM3	2.21134	1.97618	1.25128	55622.5	40886	8198.5	1.58525	1.71893	2.41677	5.72095
rs2255460	1	172252305	DNM3	2.2103	1.97436	1.25128	55769.5	41051	8198.5	1.58411	1.71718	2.41677	5.71806
rs2586390	1	172252793	DNM3	2.2103	1.97436	1.25128	55769.5	41051	8198.5	1.58411	1.71718	2.41677	5.71806
rs2757506	1	172253585	DNM3	2.21028	1.97436	1.25128	55774	41051	8198.5	1.58407	1.71718	2.41677	5.71802
rs2255707	1	172254777	DNM3	2.21065	1.95987	1.25128	55720.5	42493	8198.5	1.58449	1.70219	2.41677	5.70345
rs2251991	1	172259159	DNM3	2.20955	1.93105	1.25128	55862	45382.5	8198.5	1.58339	1.67362	2.41677	5.67377
rs61807830	1	172260072	DNM3	2.20805	1.93105	1.25128	56028	45382.5	8198.5	1.5821	1.67362	2.41677	5.67248
rs2586395	1	172260578	DNM3	2.20718	1.92991	1.25128	56196	45499	8198.5	1.5808	1.6725	2.41677	5.67007
rs2757485	1	172261302	DNM3	2.20702	1.92991	1.06106	56215	45499	18093	1.58065	1.6725	2.07299	5.32615
rs2586396	1	172261425	DNM3	2.20702	1.92991	1.06106	56215	45499	18093	1.58065	1.6725	2.07299	5.32615
rs2757486	1	172261429	DNM3	2.20702	1.92991	1.06106	56215	45499	18093	1.58065	1.6725	2.07299	5.32615
rs2757487	1	172261982	DNM3	2.207	1.92991	0.854739	56219.5	45499	38138	1.58062	1.6725	1.74915	5.00227
rs2586398	1	172261994	DNM3	2.207	1.92991	0.854739	56219.5	45499	38138	1.58062	1.6725	1.74915	5.00227
rs2586399	1	172262007	DNM3	2.207	1.92991	0.854739	56219.5	45499	38138	1.58062	1.6725	1.74915	5.00227
rs2586400	1	172262011	DNM3	2.207	1.92991	0.854739	56219.5	45499	38138	1.58062	1.6725	1.74915	5.00227
rs2586402	1	172262479	DNM3	2.20843	1.94536	0.854739	55969.5	43839.5	38138	1.58255	1.68864	1.74915	5.02034
rs2757488	1	172262520	DNM3	2.20817	1.9428	0.854739	56004	44109	38138	1.58228	1.68598	1.74915	5.01741
rs2586405	1	172263937	DNM3	2.2049	1.91687	0.854739	56490.5	46795.5	38138	1.57853	1.6603	1.74915	4.98797
rs2757489	1	172264193	DNM3	2.2049	1.91687	0.854739	56490.5	46795.5	38138	1.57853	1.6603	1.74915	4.98797
rs2757490	1	172264401	DNM3	2.2049	1.96439	0.854739	56490.5	42069.5	38138	1.57853	1.70654	1.74915	5.03421
rs9425271	1	172264695	DNM3	2.20476	1.93191	1.25128	56524	45261.5	8198.5	1.57827	1.67477	2.41677	5.66982
rs74124018	1	172265932	DNM3	2.20749	1.95325	0.854739	56125.5	43139.5	38138	1.58134	1.69563	1.74915	5.02612
rs61807832	1	172265993	DNM3	2.20749	1.95325	1.25128	56125.5	43139.5	8198.5	1.58134	1.69563	2.41677	5.69374
rs12096225	1	172266056	DNM3	2.20744	1.95325	0.854739	56146.5	43139.5	38138	1.58118	1.69563	1.74915	5.02596
rs12097276	1	172266061	DNM3	2.20744	1.95325	0.854739	56146.5	43139.5	38138	1.58118	1.69563	1.74915	5.02596
rs2255689	1	172266151	DNM3	2.20744	1.95325	0.854739	56146.5	43139.5	38138	1.58118	1.69563	1.74915	5.02596
rs2586409	1	172266595	DNM3	2.20915	1.9859	1.25128	55895.5	40016	8198.5	1.58313	1.72827	2.41677	5.72817
rs2757491	1	172266801	DNM3	2.20915	1.9859	0.854739	55895.5	40016	38138	1.58313	1.72827	1.74915	5.06054
rs2757492	1	172266981	DNM3	2.20915	1.9859	0.854739	55895.5	40016	38138	1.58313	1.72827	1.74915	5.06054
rs2586414	1	172268765	DNM3	2.20889	1.97401	1.25128	55932	41087.5	8198.5	1.58284	1.71679	2.41677	5.71641
rs2586417	1	172271278	DNM3	2.2087	1.98878	0.986742	55945	39749	23890.5	1.58274	1.73118	1.95228	5.2662
rs2586418	1	172272233	DNM3	2.20869	1.96731	1.46801	55946	41804.5	3024	1.58274	1.70928	2.84992	6.14194
rs2757497	1	172274339	DNM3	2.2085	1.96746	0.986742	55963	41793	23890.5	1.5826	1.7094	1.95228	5.24428
rs2757498	1	172274598	DNM3	2.20849	1.96746	1.25128	55964	41793	8198.5	1.58259	1.7094	2.41677	5.70877
rs2757499	1	172276269	DNM3	2.20828	1.96785	0.986742	55986.5	41713	23890.5	1.58242	1.71023	1.95228	5.24493
rs9425544	1	172276493	DNM3	2.20828	1.96785	1.12323	55986.5	41713	14097.5	1.58242	1.71023	2.18136	5.47401
rs2757500	1	172279021	DNM3	2.20797	1.95968	1.25128	56043.5	42520.5	8198.5	1.58198	1.70191	2.41677	5.70065
rs2586422	1	172279077	DNM3	2.20797	1.95968	1.04901	56043.5	42520.5	19200	1.58198	1.70191	2.0472	5.33109
rs2586423	1	172279412	DNM3	2.20796	1.95968	1.46801	56046	42520.5	3024	1.58196	1.70191	2.84992	6.13379
rs2757501	1	172280810	DNM3	2.20805	1.99412	0.986742	56028	39250.5	23890.5	1.5821	1.73666	1.95228	5.27104
rs2757502	1	172281341	DNM3	2.20799	1.99412	1.04901	56039.5	39250.5	19200	1.58201	1.73666	2.0472	5.36587
rs2586425	1	172283417	DNM3	2.20793	1.98222	1.19127	56052	40337.5	10640	1.58191	1.7248	2.30356	5.61027
rs9425552	1	172284526	DNM3	2.20659	2.08969	0.986742	56290	31120	23890.5	1.58007	1.83746	1.95228	5.36982
rs2586419	1	172289921	DNM3	2.1964	1.84825	1.25128	57773.5	54845.5	8198.5	1.56878	1.59136	2.41677	5.57691
rs9425284	1	172290433	DNM3	2.19637	1.84825	1.25128	57778	54845.5	8198.5	1.56874	1.59136	2.41677	5.57687
rs9425285	1	172291408	DNM3	2.1894	1.67352	1.25128	58884.5	81054	8198.5	1.5605	1.42173	2.41677	5.399
rs6702094	1	172291533	DNM3	2.18475	1.67352	1.25128	59612	81054	8198.5	1.55517	1.42173	2.41677	5.39367
rs76517253	1	172301412	DNM3	2.03832	0.472438	1.53718	83351.5	598290	2290	1.40959	0.553592	2.97067	4.93385
rs7528321	1	173331762	RP11-296O14.2	-1.76646	1.51086	1.20839	153187	112949	9860.5	1.14528	1.27762	2.33661	4.75951
rs1857066	1	173332629	RP11-296O14.2	-1.76646	1.47972	1.20839	153187	120021	9860.5	1.14528	1.25125	2.33661	4.73313
rs2027498	1	173333819	RP11-296O14.2	-1.76646	1.47972	1.20839	153187	120021	9860.5	1.14528	1.25125	2.33661	4.73313
rs2153775	1	173337582	RP11-296O14.2	-1.77579	1.55137	1.20839	150338	104270	9860.5	1.15343	1.31235	2.33661	4.80239
rs72726915	1	173389187	RP11-296O14.3	1.53932	0.855911	1.4373	248126	351892	3378	0.935833	0.784095	2.80184	4.52177
rs55741047	1	173393134	RP11-296O14.3	1.53929	0.881783	1.4373	248146	337870	3378	0.935797	0.801755	2.80184	4.5394
rs57262055	1	173395850	RP11-296O14.3	1.53896	0.893647	1.4373	248364	331515	3378	0.935416	0.810001	2.80184	4.54726
rs35263596	1	173451088	PRDX6	1.51142	1.19491	1.52381	263300	204212	2515	0.910052	1.02042	2.92997	4.86044
rs60587131	1	173460154	PRDX6	1.48633	1.18013	1.4373	278245	209482	3378	0.886077	1.00936	2.80184	4.69728
rs75302560	1	173461208	PRDX6	1.48607	1.17694	1.36523	278424	210518	4850.5	0.885798	1.00722	2.64472	4.53773
rs76401394	1	173461793	PRDX6	1.48593	1.17694	1.4373	278512	210518	3378	0.885659	1.00722	2.80184	4.69472
rs57951216	1	173467454	SLC9C2	1.42024	1.18067	1.4373	317804	209304	3378	0.828344	1.00973	2.80184	4.63992
rs78426824	1	173468533	SLC9C2	1.42024	1.18067	1.36523	317804	209304	4850.5	0.828344	1.00973	2.64472	4.48279
rs57086124	1	173539617	SLC9C2	1.36134	1.30516	1.35895	357598	167266	4991	0.777109	1.1071	2.63232	4.51652
rs79491808	1	173562865	SLC9C2	1.36076	1.27812	1.35895	358042	176108	4991	0.776571	1.08473	2.63232	4.49361
rs74225380	1	173564989	SLC9C2	1.36076	1.28057	1.35895	358042	175288	4991	0.776571	1.08675	2.63232	4.49564
rs74225382	1	173566402	SLC9C2	1.36059	1.26736	1.35895	358152	179866	4991	0.776436	1.07555	2.63232	4.48431
rs139862349	1	173582316	ANKRD45	1.36014	1.27786	1.35895	358434	176199	4991	0.776094	1.0845	2.63232	4.49291
rs191397738	1	173582498	ANKRD45	1.36014	1.27786	1.35895	358434	176199	4991	0.776094	1.0845	2.63232	4.49291
rs76315652	1	173585866	ANKRD45	1.36006	1.28212	1.35895	358488	174685	4991	0.776029	1.08825	2.63232	4.49659
rs75584982	1	173591197	ANKRD45	1.36006	1.28165	1.35895	358488	174855	4991	0.776029	1.08783	2.63232	4.49617
rs7539322	1	173615965	ANKRD45	1.34609	1.28161	1.35895	368912	174872	4991	0.763582	1.08778	2.63232	4.48368
rs79714220	1	173616513	ANKRD45	1.34609	1.28161	1.35895	368912	174872	4991	0.763582	1.08778	2.63232	4.48368
rs115809785	1	173624194	ANKRD45	1.34258	1.28215	1.35895	371362	174680	4991	0.760706	1.08826	2.63232	4.48128
rs74448174	1	173640519	ANKRD45	1.32955	1.2789	1.35895	380518	175886	4991	0.750129	1.08527	2.63232	4.46772
rs58977252	1	173641886	ANKRD45	1.32955	1.28952	1.35895	380518	172230	4991	0.750129	1.09439	2.63232	4.47684
rs71645227	1	175016007	SDCCAG3P2	3.50249	1.54241	1.27608	2143	106240	7249	2.99948	1.30422	2.47023	6.77393
rs58721108	1	175016178	SDCCAG3P2	3.50249	1.53082	0.641754	2143	108576	79054	2.99948	1.29477	1.43258	5.72683
rs2861104	1	175017586	SDCCAG3P2	3.50249	1.55082	0.988067	2143	104380	23747	2.99948	1.31189	1.9549	6.26626
rs2861105	1	175017625	SDCCAG3P2	3.50249	1.55082	0.835709	2143	104380	40674	2.99948	1.31189	1.72119	6.03256
rs57969863	1	175018101	SDCCAG3P2	3.50249	1.55082	0.835709	2143	104380	40674	2.99948	1.31189	1.72119	6.03256
rs34320159	1	175018879	SDCCAG3P2	3.50252	1.55082	0.988067	2139.5	104380	23747	3.00019	1.31189	1.9549	6.26697
rs2861106	1	175019365	SDCCAG3P2	3.50252	1.55096	1.238	2139.5	104347	8716	3.00019	1.31202	2.39019	6.7024
rs17302506	1	175036095	TNN	3.50662	1.49072	0.988067	2098	117542	23747	3.0087	1.26031	1.9549	6.22391
rs12730537	1	175041549	TNN	3.50674	1.50352	1.02441	2097	114554	20850.5	3.00891	1.27149	2.01139	6.29178
rs6683495	1	175042826	TNN	3.50677	1.50407	1.02441	2096	114439	20850.5	3.00911	1.27193	2.01139	6.29243
rs2213853	1	175044554	TNN	3.50681	1.50361	1.02441	2095	114530	20850.5	3.00932	1.27158	2.01139	6.29229
rs6425316	1	175045902	TNN	3.50692	1.50402	1.02441	2093	114445	20850.5	3.00974	1.27191	2.01139	6.29303
rs12691475	1	175050952	TNN	3.50279	1.42641	1.02441	2132	132502	20850.5	3.00172	1.20828	2.01139	6.22139
rs13373936	1	175051527	TNN	3.50291	1.4259	1.02441	2131	132628	20850.5	3.00192	1.20787	2.01139	6.22118
rs2072031	1	175052828	TNN	3.50327	1.42645	1.02441	2127.5	132498	20850.5	3.00264	1.2083	2.01139	6.22232
rs35696232	1	175055648	TNN	3.50327	1.42533	1.02441	2127.5	132792	20850.5	3.00264	1.20733	2.01139	6.22136
rs6656377	1	175057683	TNN	3.50335	1.4008	1.02441	2125	138923	20850.5	3.00314	1.18773	2.01139	6.20226
rs34142971	1	175059315	TNN	3.51778	1.40004	1.02441	2021.5	139152	20850.5	3.02483	1.18702	2.01139	6.22323
rs34731331	1	175059533	TNN	3.51778	1.40004	1.02441	2021.5	139152	20850.5	3.02483	1.18702	2.01139	6.22323
rs4620493	1	175059988	TNN	3.51778	1.40001	1.02441	2021.5	139160	20850.5	3.02483	1.18699	2.01139	6.22321
rs4408114	1	175062500	TNN	3.5178	1.39402	1.02441	2005.5	140833	20850.5	3.02828	1.1818	2.01139	6.22147
rs2105948	1	175062557	TNN	3.5178	1.39943	1.02441	2005.5	139308	20850.5	3.02828	1.18653	2.01139	6.2262
rs6656523	1	175064361	TNN	3.51878	1.39659	0.814652	1994.5	140088	43990	3.03067	1.1841	1.68715	5.90193
rs33944382	1	175064626	TNN	3.51878	1.39787	0.604251	1994.5	139708	90242.5	3.03067	1.18528	1.37509	5.59105
rs35039562	1	175064753	TNN	3.51878	1.39787	0.604251	1994.5	139708	90242.5	3.03067	1.18528	1.37509	5.59105
rs7515578	1	175065619	TNN	3.51878	1.39268	1.02441	1994.5	141182	20850.5	3.03067	1.18072	2.01139	6.22278
rs56105959	1	175068553	TNN	3.51878	1.36808	1.02441	1994.5	148162	20850.5	3.03067	1.15977	2.01139	6.20182
rs3980182	1	175077533	TNN	-4.63911	1.05192	0.497887	275	259118	129966	3.89117	0.917007	1.21668	6.02485
rs6668487	1	175078475	TNN	-4.66517	1.05205	-0.188787	254.5	259074	NA	3.92482	0.917081	0	4.8419
rs6681583	1	175079027	TNN	-4.66517	1.05205	-0.635882	254.5	259074	NA	3.92482	0.917081	0	4.8419
rs74128574	1	175082304	TNN	-4.67326	1.05205	-0.635882	211	259074	NA	4.00622	0.917081	0	4.9233
rs6690229	1	175086461	TNN	-4.67329	1.06219	0.497887	210	254654	129966	4.00828	0.924553	1.21668	6.14951
rs6694078	1	175087885	TNN	-4.6733	0.822225	-0.635882	209	370031	NA	4.01036	0.762266	0	4.77262
rs2097560	1	175088856	TNN	-4.67334	0.825706	-0.635882	207.5	368196	NA	4.01349	0.764425	0	4.77791
rs2097559	1	175089048	TNN	-4.67334	0.820972	-0.368509	207.5	370778	NA	4.01349	0.76139	0	4.77488
rs1057246	1	175127534	KIAA0040	-5.68651	1.09333	-0.130026	44	242382	NA	4.68705	0.946004	0	5.63305
rs2272785	1	175161599	KIAA0040	-5.56968	1.17671	-0.790646	54	210590	NA	4.59811	1.00707	0	5.60518
rs859460	1	175416603	TNR	-1.17704	2.03493	1.0849	501636	35672	16310.5	0.630115	1.77818	2.11804	4.52633
rs505189	1	175843485	RP11-222A5.1	-1.95602	1.45694	1.09901	99909.5	124900	15672.5	1.3309	1.23394	2.13537	4.7002
rs578140	1	175848088	RP11-222A5.1	-1.95443	1.45444	1.0733	100318	125433	17261.5	1.32912	1.23209	2.09343	4.65464
rs546837	1	175848386	RP11-222A5.1	-1.95443	1.44838	1.0733	100318	126820	17261.5	1.32912	1.22731	2.09343	4.64987
rs534824	1	175851936	RP11-222A5.1	-1.95006	1.45263	0.992017	101548	125850	23422	1.32383	1.23065	1.96088	4.51536
rs61818809	1	190430409	BRINP3	0.915177	2.14885	1.84604	781777	27013	642	0.437421	1.89893	3.52297	5.85932
rs4598486	1	190594572	RP11-463J7.2	-1.49702	2.63067	0.672063	271852	6661	71965	0.896172	2.50697	1.47338	4.87652
rs35089183	1	190603308	RP11-463J7.2	0.878042	2.67244	1.0021	828523	5776	22604.5	0.4122	2.56888	1.97631	4.95739
rs621323	1	190611986	RP11-463J7.2	0.937446	2.70015	0.673458	755763	5365	71600.5	0.452118	2.60093	1.47559	4.52864
rs689084	1	190622928	RP11-463J7.2	0.936748	2.66953	0.673458	756563	5827	71600.5	0.451659	2.56506	1.47559	4.49231
rs6684707	1	190626640	RP11-463J7.2	-1.55585	2.66098	0.673458	239620	6012	71600.5	0.95098	2.55149	1.47559	4.97805
rs6700075	1	190628744	RP11-463J7.2	0.961475	2.68412	1.23881	727717	5579	8711	0.468542	2.58395	2.39044	5.44292
rs1325224	1	190637116	RP11-463J7.2	-0.811147	2.66181	0.893813	910870	5993	33000	0.371048	2.55286	1.81199	4.7359
rs2182107	1	190638363	RP11-463J7.2	0.354861	2.67101	1.85583	1571659	5801	636.5	0.134146	2.567	3.52671	6.22785
rs1819252	1	190638589	RP11-463J7.2	-0.811225	2.63752	0.787356	910766	6518	48156	0.371097	2.51639	1.64785	4.53534
rs6428023	1	190640617	RP11-463J7.2	0.354679	2.56213	1.23901	1571901	8188	8705.5	0.134079	2.41733	2.39071	4.94212
rs2224965	1	190641511	RP11-463J7.2	-0.811852	2.52564	0.893813	910016	9314	33000	0.371455	2.36137	1.81199	4.54481
rs2094024	1	190642507	RP11-463J7.2	-0.811849	2.52564	0.893813	910026	9314	33000	0.37145	2.36137	1.81199	4.54481
rs1536103	1	190652248	RP11-463J7.2	-0.812055	2.51621	0.893813	909734	9594.5	33000	0.37159	2.34848	1.81199	4.53206
rs4845171	1	190653611	RP11-463J7.2	-0.812055	2.51621	0.893813	909734	9594.5	33000	0.37159	2.34848	1.81199	4.53206
rs34764401	1	190680802	RP11-463J7.2	0.355355	2.44516	1.95704	1570932	12144	385	0.134347	2.24614	3.74504	6.12553
rs1830894	1	190692520	RP11-463J7.2	-0.810406	2.64658	0.735267	911799	6305	58070.5	0.370605	2.53082	1.56655	4.46797
rs36004442	1	190693844	RP11-463J7.2	0.353941	2.65939	1.95704	1.57308e+06	6032	385	0.133753	2.55004	3.74504	6.42884
rs34240789	1	190752398	RP11-463J7.2	0.356079	2.14484	1.95704	1.56981e+06	27301	385	0.134658	1.89433	3.74504	5.77403
rs7538510	1	191111673	HNRNPA1P46	1.07077	3.05989	1.04024	605548	1150.5	19605	0.548355	3.26962	2.03814	5.85611
rs71637266	1	191111903	HNRNPA1P46	1.07077	3.05989	1.31273	605548	1150.5	6238.5	0.548355	3.26962	2.53542	6.3534
rs12087394	1	191119000	RP11-309H21.3	1.06995	2.91714	0.441908	606463	2344	157210	0.5477	2.96055	1.13403	4.64227
rs12405543	1	191120586	RP11-309H21.3	1.06995	2.90072	0.459174	606463	2559	148393	0.5477	2.92243	1.15909	4.62922
rs12735826	1	191121730	RP11-309H21.3	1.06996	2.90072	0.441908	606441	2559	157210	0.547716	2.92243	1.13403	4.60417
rs12756536	1	191153510	RP11-309H21.4	1.07183	2.92233	0.560455	604444	2289	104814	0.549148	2.97086	1.31009	4.83009
rs1349870	1	191191530	RP11-309H21.2	1.07231	2.97746	0.551229	604024	1757	107977	0.54945	3.08573	1.29717	4.93236
rs10920919	1	191198480	RP11-309H21.2	1.07232	2.97746	0.551229	604015	1757	107977	0.549456	3.08573	1.29717	4.93236
rs1377930	1	191202166	RP11-309H21.2	1.07233	2.97757	0.551229	604008	1707.5	107977	0.549461	3.09814	1.29717	4.94478
rs12120762	1	198699793	PTPRC	-6.42807	-1.03647	-0.209042	18	NA	NA	5.07523	0	0	5.07523
rs1932433	1	198701289	PTPRC	-6.42701	-1.03591	-0.253689	19	NA	NA	5.05175	0	0	5.05175
rs4915155	1	198702661	PTPRC	-6.42653	-1.03591	-0.253689	20	NA	NA	5.02947	0	0	5.02947
rs7555443	1	198707217	PTPRC	-6.42588	-1.03435	-0.253689	21	NA	NA	5.00828	0	0	5.00828
rs4478839	1	198716504	PTPRC	-6.42475	-1.03456	-0.253689	22	NA	NA	4.98808	0	0	4.98808
rs4915319	1	198730595	PTPRC	-6.42345	-1.0346	-0.169148	24	NA	NA	4.95029	0	0	4.95029
rs4915320	1	198731007	PTPRC	-6.42345	-1.0346	-0.169148	24	NA	NA	4.95029	0	0	4.95029
rs4915322	1	198731092	PTPRC	-6.42345	-1.03545	-0.169148	24	NA	NA	4.95029	0	0	4.95029
rs17727243	1	200137983	NR5A2	-0.205749	-1.19502	2.38439	1.80625e+06	NA	2	0.073727	0	6.02947	6.1032
rs56284103	1	201125945	TMEM9	-6.7438	-0.636453	-0.10725	11	NA	NA	5.28911	0	0	5.28911
rs12138341	1	201650964	NAV1	2.09221	3.09894	0.412216	74139.5	972	174014	1.46045	3.34284	1.08992	5.89321
rs1317704	1	201661705	NAV1	2.08851	3.05371	0.201782	74705	1193.5	368544	1.45715	3.25368	0.764014	5.47485
rs2007411	1	201662222	NAV1	2.08851	3.05371	0.227029	74705	1193.5	335640	1.45715	3.25368	0.80463	5.51547
rs12744392	1	201665573	NAV1	2.11048	3.00129	0.133843	71419.5	1558	478293	1.47669	3.13794	0.65081	5.26543
rs12760774	1	201668820	NAV1	2.11472	3.17304	0.222417	70658.5	629	341173	1.48134	3.53185	0.797529	5.81072
rs148793475	1	201669356	NAV1	-1.39112	3.17107	0.015788	337182	651	810823	0.802639	3.51692	0.421578	4.74114
rs80210811	1	201669411	NAV1	2.11411	3.17338	-0.291372	70790.5	627	NA	1.48053	3.53324	0	5.01377
rs34003407	1	201670808	NAV1	2.11402	3.14831	0.119439	70813.5	730	505574	1.48039	3.46718	0.626719	5.57429
rs75654526	1	201673138	NAV1	-1.39098	3.05217	0.029684	337280	1217	747624	0.802514	3.24521	0.456821	4.50455
rs1267114	1	201673772	NAV1	-1.39097	3.05217	0.028536	337293	1217	752165	0.802497	3.24521	0.454191	4.5019
rs981309	1	201674081	NAV1	2.11484	3.06149	-0.415277	70648	1137.5	NA	1.4814	3.27455	0	4.75596
rs926213	1	201674331	NAV1	2.11488	3.09377	0.102903	70639	1002	540962	1.48146	3.32964	0.597338	5.40843
rs6427918	1	201675136	NAV1	2.11438	3.05186	-0.50574	70720	1220	NA	1.48096	3.24414	0	4.72511
rs644906	1	201677509	NAV1	-1.39242	3.14724	0.083603	336408	744	585302	0.803638	3.45893	0.563124	4.82569
rs1040374	1	201678204	NAV1	2.11583	2.93554	0.102903	70502	2126	540962	1.4823	3.00294	0.597338	5.08258
rs659916	1	201679327	NAV1	-1.39276	2.86062	0.243087	336238	3141	317385	0.803858	2.83344	0.828918	4.46621
rs4950746	1	201679720	NAV1	2.11618	2.86738	0.102903	70454.5	3041	540962	1.4826	2.84749	0.597338	4.92742
rs4950810	1	201681408	NAV1	2.10707	2.72943	0.214765	71902.5	4894.5	351054	1.47376	2.6408	0.785131	4.89969
rs10920236	1	201684221	NAV1	-1.39418	2.87362	0.364942	335482	2917.5	205214	0.804835	2.86549	1.0183	4.68863
rs10920238	1	201685606	NAV1	-1.39492	2.87362	0.364942	334934	2917.5	205214	0.805545	2.86549	1.0183	4.68934
rs10753905	1	201686583	NAV1	-1.39496	2.88122	0.361451	334912	2767	207692	0.805573	2.88849	1.01308	4.70715
rs11576721	1	201687451	NAV1	-2.19085	2.74938	0.666424	58682.5	4591	73716.5	1.562	2.6686	1.46294	5.69353
rs11811659	1	201688897	NAV1	-2.19117	2.77288	0.666424	58612	4267	73716.5	1.56252	2.70038	1.46294	5.72584
rs732813	1	201689201	NAV1	-2.19106	2.77144	0.626024	58638	4288	84132.5	1.56232	2.69825	1.40554	5.66611
rs637929	1	201690478	NAV1	2.11797	2.76674	1.05783	70162	4381	18532.5	1.4844	2.68893	2.06257	6.2359
rs239966	1	201692269	NAV1	2.11749	2.7162	0.872556	70245.5	5127.5	35516.5	1.48389	2.6206	1.78007	5.88456
rs239967	1	201692871	NAV1	2.11749	2.7162	1.03044	70245.5	5127.5	20499.5	1.48389	2.6206	2.01876	6.12324
rs239970	1	201694267	NAV1	2.11731	2.70036	1.05783	70275.5	5360.5	18532.5	1.4837	2.6013	2.06257	6.14757
rs605895	1	201694441	NAV1	2.11731	2.70057	1.04417	70275.5	5356	19389.5	1.4837	2.60166	2.04294	6.1283
rs239971	1	201694971	NAV1	2.11731	2.69992	1.05783	70275.5	5369	18532.5	1.4837	2.60061	2.06257	6.14688
rs239992	1	201697488	NAV1	2.11681	2.7163	1.05783	70341.5	5125	18532.5	1.48329	2.62081	2.06257	6.16667
rs239994	1	201699019	NAV1	2.11676	2.72823	1.05783	70352	4923	18532.5	1.48323	2.63827	2.06257	6.18407
rs733763	1	201700054	NAV1	-2.19034	2.65416	0.714322	58759	6146	62139.5	1.56143	2.54191	1.53714	5.64048
rs6690010	1	201701587	NAV1	-2.19078	2.6659	0.714322	58694.5	5916	62139.5	1.56191	2.55848	1.53714	5.65752
rs7549336	1	201703357	NAV1	-2.19033	2.66003	0.714322	58762.5	6023	62139.5	1.5614	2.55069	1.53714	5.64923
rs239981	1	201704662	NAV1	2.11695	2.70796	1.27348	70328	5243.5	7295.5	1.48338	2.61088	2.46745	6.56171
rs239982	1	201708798	NAV1	2.11592	2.66824	1.27348	70494	5858	7295.5	1.48235	2.56276	2.46745	6.51256
rs239984	1	201710348	NAV1	2.11591	2.66314	1.27348	70495.5	5964	7295.5	1.48234	2.55497	2.46745	6.50476
rs4950846	1	201711704	NAV1	-2.18898	2.6761	0.714322	58951.5	5692.5	62139.5	1.56001	2.5752	1.53714	5.67235
rs239986	1	201713259	NAV1	2.11748	2.22638	1.27348	70249	22445	7295.5	1.48386	1.97938	2.46745	5.9307
rs2644134	1	201851492	IPO9	-2.18663	1.40151	1.23543	59249.5	138726	8807.5	1.55782	1.18834	2.38565	5.13181
rs2492784	1	212895566	NSL1	-1.45914	2.00595	1.09782	294031	38140	15779.5	0.862111	1.74912	2.13241	4.74364
rs4655453	1	213785004	AL592063.1	-1.88827	0.52533	1.50134	117498	557806	2645.5	1.26047	0.584021	2.908	4.75249
rs885179	1	213786241	AL592063.1	-1.88746	0.498874	1.47596	117676	577755	2942.5	1.25981	0.56876	2.86179	4.69036
rs9432230	1	231018111	RP5-858B6.3	1.69852	0.382975	1.58495	178280	668256	1894.5	1.0794	0.505561	3.05301	4.63797
rs9432231	1	231018965	RP5-858B6.3	1.696	0.936149	1.58525	179288	311048	1893	1.07695	0.837677	3.05335	4.96798
rs79472122	1	231351737	TRIM67	1.22638	1.00989	1.80777	459476	277230	671	0.668242	0.887663	3.50378	5.05969
rs75356281	1	231388234	GNPAT	1.22117	1.6007	1.90781	463776	94519.5	442.5	0.664195	1.35498	3.68459	5.70377
rs75768180	1	231396884	GNPAT	1.20321	1.60859	1.90781	478924	93088.5	442.5	0.650237	1.36161	3.68459	5.69644
rs10737203	1	232635642	SIPA1L2	-3.26554	0.295981	1.2996	3866	738804	6776.5	2.74324	0.461975	2.4995	5.70472
rs7534024	1	232637088	SIPA1L2	-3.26576	0.228946	0.579138	3862	793594	98342	2.74369	0.430905	1.33777	4.51236
rs6674092	1	232638409	SIPA1L2	-3.26601	0.088186	0.686385	3859.5	912832	68486.5	2.74397	0.370113	1.4949	4.60898
rs6676856	1	232638674	SIPA1L2	-3.26601	0.088186	0.686385	3859.5	912832	68486.5	2.74397	0.370113	1.4949	4.60898
rs6686543	1	232638703	SIPA1L2	-3.26601	0.088186	0.686385	3859.5	912832	68486.5	2.74397	0.370113	1.4949	4.60898
rs720806	1	232639262	SIPA1L2	-3.2691	0.088186	0.686385	3814.5	912832	68486.5	2.74907	0.370113	1.4949	4.61408
rs6698163	1	232640156	SIPA1L2	-3.2691	0.035822	0.83701	3814.5	958656	40509	2.74907	0.348841	1.72295	4.82086
rs4649382	1	232641169	SIPA1L2	-3.2691	0.013741	0.691824	3814.5	979161	67133	2.74907	0.33965	1.50357	4.59228
rs12029730	1	232831207	RNU6-1211P	3.41357	0.959535	0.865025	2694	300332	36624	2.90011	0.852902	1.76674	5.51975
rs10797590	1	232831866	RNU6-1211P	3.41357	0.932679	0.903137	2694	312764	31868	2.90011	0.835288	1.82715	5.56254
rs10797591	1	232831936	RNU6-1211P	3.41357	0.932679	0.903137	2694	312764	31868	2.90011	0.835288	1.82715	5.56254
rs60514651	1	232832131	RNU6-1211P	3.41357	0.932679	0.903137	2694	312764	31868	2.90011	0.835288	1.82715	5.56254
rs12564255	1	232832400	RNU6-1211P	3.41357	0.934042	0.903137	2694	312118	31868	2.90011	0.836186	1.82715	5.56344
rs12562868	1	232832430	RNU6-1211P	3.41357	0.934042	0.903137	2694	312118	31868	2.90011	0.836186	1.82715	5.56344
rs12564280	1	232832633	RNU6-1211P	3.4136	0.905801	0.903137	2689.5	325470	31868	2.90083	0.817994	1.82715	5.54598
rs6671735	1	232832958	RNU6-1211P	3.4136	0.905801	0.903137	2689.5	325470	31868	2.90083	0.817994	1.82715	5.54598
rs1413587	1	232833398	RNU6-1211P	3.41307	0.910082	0.885154	2701.5	323350	33943	2.8989	0.820832	1.79975	5.51949
rs1413586	1	232833416	RNU6-1211P	3.41307	0.910082	0.885154	2701.5	323350	33943	2.8989	0.820832	1.79975	5.51949
rs5008218	1	232833427	RNU6-1211P	3.41305	0.909924	0.934418	2703.5	323455	28513	2.89858	0.82069	1.87546	5.59473
rs1537581	1	232833681	RNU6-1211P	3.41305	0.909924	0.934418	2703.5	323455	28513	2.89858	0.82069	1.87546	5.59473
rs10910596	1	232834067	RNU6-1211P	3.41345	0.911083	0.885154	2699	322892	33943	2.8993	0.821447	1.79975	5.5205
rs12404964	1	232834256	RNU6-1211P	3.41345	0.90321	0.885154	2699	326655	33943	2.8993	0.816415	1.79975	5.51547
rs72750256	1	232834596	RNU6-1211P	3.41345	0.90321	0.885154	2699	326655	33943	2.8993	0.816415	1.79975	5.51547
rs12023188	1	232834832	RNU6-1211P	3.41435	0.90321	0.885154	2667	326655	33943	2.90448	0.816415	1.79975	5.52065
rs12026041	1	232834967	RNU6-1211P	3.41431	0.90321	0.885154	2668.5	326655	33943	2.90424	0.816415	1.79975	5.52041
rs12023295	1	232835224	RNU6-1211P	3.41431	0.90321	0.885154	2668.5	326655	33943	2.90424	0.816415	1.79975	5.52041
rs6682083	1	232835935	RNU6-1211P	3.41428	0.90321	0.885154	2670	326655	33943	2.90399	0.816415	1.79975	5.52016
rs66973094	1	232837334	RNU6-1211P	3.41445	0.902125	0.934418	2665	327250	28513	2.90481	0.815625	1.87546	5.59589
rs66521407	1	232850200	RP11-66A2.1	3.41452	0.911541	1.0447	2661	322654	19356.5	2.90546	0.821768	2.04368	5.7709
rs10910600	1	232851478	RP11-66A2.1	3.41451	0.911541	1.0447	2662	322654	19356.5	2.9053	0.821768	2.04368	5.77074
rs41303089	1	232863909	RP11-66A2.2	3.39031	0.871435	1.0447	2886.5	343432	19356.5	2.87013	0.794663	2.04368	5.70847
rs1832856	1	232864350	RP11-66A2.2	3.38954	0.871435	1.0447	2896	343432	19356.5	2.86871	0.794663	2.04368	5.70704
rs10910611	1	232879501	RP11-66A2.2	3.38871	0.814921	1.04791	2906	374066	19228	2.86721	0.757556	2.04657	5.67134
rs68134941	1	232882141	RP11-66A2.2	3.38659	0.814921	1.04791	2934	374066	19228	2.86304	0.757556	2.04657	5.66717
rs10752769	1	233966848	RP11-301G21.1	-3.14216	1.23215	0.260234	5530	191570	297832	2.58778	1.04818	0.856532	4.49249
rs10752770	1	233966896	RP11-301G21.1	-3.14216	1.22885	0.588993	5530	192702	94575.5	2.58778	1.04562	1.35472	4.98812
rs10737199	1	233967248	RP11-301G21.1	-3.14216	1.22885	0.588993	5530	192702	94575.5	2.58778	1.04562	1.35472	4.98812
rs6694432	1	233967566	RP11-301G21.1	-3.14216	1.23521	0.335729	5530	190514	228430	2.58778	1.05058	0.971751	4.61011
rs6703221	1	233967861	RP11-301G21.1	-3.14363	1.34362	0.588993	5487	155462	94575.5	2.59117	1.13888	1.35472	5.08478
rs6694867	1	233968000	RP11-301G21.1	-3.14363	1.34362	0.588993	5487	155462	94575.5	2.59117	1.13888	1.35472	5.08478
rs10752771	1	233968326	RP11-301G21.1	-3.14363	1.34362	0.588993	5487	155462	94575.5	2.59117	1.13888	1.35472	5.08478
rs10752772	1	233968403	RP11-301G21.1	-3.14363	1.34362	0.588993	5487	155462	94575.5	2.59117	1.13888	1.35472	5.08478
rs10752773	1	233968420	RP11-301G21.1	-3.14363	1.34854	0.260234	5487	153886	297832	2.59117	1.1433	0.856532	4.59101
rs61826221	1	233969186	RP11-301G21.1	-3.14362	1.34208	0.588993	5490	155893	94575.5	2.59093	1.13768	1.35472	5.08333
rs7516396	1	233969629	RP11-301G21.1	-3.14361	1.34208	0.588993	5491.5	155893	94575.5	2.59081	1.13768	1.35472	5.08322
rs7516397	1	233969631	RP11-301G21.1	-3.14361	1.34208	0.588993	5491.5	155893	94575.5	2.59081	1.13768	1.35472	5.08322
rs10910281	1	233969769	RP11-301G21.1	-3.14523	1.37648	0.588993	5436	145904	94575.5	2.59523	1.16644	1.35472	5.11639
rs10910282	1	233969863	RP11-301G21.1	-3.14523	1.37648	0.588993	5436	145904	94575.5	2.59523	1.16644	1.35472	5.11639
rs10910283	1	233969872	RP11-301G21.1	-3.14523	1.38011	0.260234	5436	144781	297832	2.59523	1.16979	0.856532	4.62155
rs12116815	1	233969905	RP11-301G21.1	-3.14523	1.38064	0.323511	5436	144644	238146	2.59523	1.1702	0.953661	4.71909
rs10797491	1	233969967	RP11-301G21.1	-3.14523	1.37184	0.588993	5436	147181	94575.5	2.59523	1.16265	1.35472	5.1126
rs10797492	1	233970057	RP11-301G21.1	-3.14523	1.37184	0.588993	5436	147181	94575.5	2.59523	1.16265	1.35472	5.1126
rs4649362	1	233972926	RP11-301G21.1	-3.1424	1.47273	0.211442	5518.5	121474	355250	2.58868	1.24602	0.77997	4.61468
rs4649363	1	233973077	RP11-301G21.1	-3.1424	1.36131	0.323511	5518.5	150062	238146	2.58868	1.15423	0.953661	4.69658
rs147449658	1	234060226	SLC35F3	1.64655	1.68942	1.11323	198204	78277.5	14968	1.03339	1.43687	2.15534	4.6256
rs75823991	1	234062709	SLC35F3	1.64649	1.7148	1.08981	198230	73983	16057	1.03334	1.46137	2.12484	4.61955
rs79703612	1	234063624	SLC35F3	1.64653	1.71153	1.08981	198210	74489.5	16057	1.03338	1.45841	2.12484	4.61663
rs146031710	1	234067319	SLC35F3	1.64573	1.69051	1.08981	198524	78079	16057	1.03269	1.43797	2.12484	4.5955
rs76994440	1	234067791	SLC35F3	1.64573	1.67063	1.08981	198524	81601	16057	1.03269	1.41881	2.12484	4.57634
rs12121736	1	234068558	SLC35F3	1.64442	1.63364	1.08981	199074	88341	16057	1.03149	1.38434	2.12484	4.54067
rs76504597	1	234069267	SLC35F3	1.64395	1.62976	1.08981	199296	89140	16057	1.03101	1.38043	2.12484	4.53628
rs12119951	1	234074882	SLC35F3	1.63446	1.59217	1.08981	203240	96079	16057	1.02249	1.34788	2.12484	4.49521
rs538272	1	234434158	SLC35F3	-3.42564	0.456314	0.408764	2587.5	610519	176137	2.91762	0.544805	1.08465	4.54708
rs646610	1	234443974	SLC35F3	-3.42517	0.334017	0.600776	2610.5	707889	91175	2.91378	0.480539	1.37063	4.76495
rs175322	1	234609264	TARBP1	-3.84646	-0.334523	1.08086	995.5	NA	16599.5	3.33246	0	2.11041	5.44287
rs544470	1	234613050	TARBP1	-3.84917	-0.268715	0.863303	986	NA	36805.5	3.33663	0	1.76459	5.10122
rs567661	1	234616825	TARBP1	-3.84932	-0.26228	0.529779	985	NA	116632	3.33707	0	1.26369	4.60075
rs512643	1	234618234	TARBP1	-3.84511	-0.288241	0.863303	999	NA	36805.5	3.33094	0	1.76459	5.09553
rs540848	1	234619199	TARBP1	-3.84511	-0.288241	0.863303	999	NA	36805.5	3.33094	0	1.76459	5.09553
rs482093	1	234619296	TARBP1	-3.84511	-0.288241	0.863303	999	NA	36805.5	3.33094	0	1.76459	5.09553
rs523638	1	234658886	RP5-855F14.1	-2.46965	1.57504	0.560488	29751.5	99420	104796	1.85699	1.33303	1.31016	4.50019
rs549209	1	234842932	RP4-781K5.7	5.64197	-0.389216	-0.060787	47	NA	NA	4.65841	0	0	4.65841
rs2273741	1	235315711	RBM34	1.72899	2.34569	0.539756	167433	16525	112662	1.10666	2.11236	1.27872	4.49775
rs12739051	1	235333174	ARID4B	1.72831	2.49919	0.518885	167726	10191	121176	1.1059	2.32229	1.24709	4.67528
rs12749859	1	235335177	ARID4B	1.73048	2.49906	0.501607	166793	10205.5	128575	1.10833	2.32167	1.22135	4.65134
rs12035188	1	235335817	ARID4B	1.73076	2.49906	0.501607	166632	10205.5	128575	1.10875	2.32167	1.22135	4.65176
rs12731779	1	235338377	ARID4B	1.73192	2.49901	0.501607	166223	10207	128575	1.10981	2.32161	1.22135	4.65277
rs946027	1	235346286	ARID4B	1.73668	2.49887	0.473972	164102	10216.5	140868	1.11539	2.3212	1.18169	4.61828
rs10802286	1	235349239	ARID4B	1.73675	2.49887	0.518885	164057	10216.5	121176	1.11551	2.3212	1.24709	4.6838
rs7550700	1	235353686	ARID4B	1.737	2.49916	0.518885	163924	10195	121176	1.11586	2.32212	1.24709	4.68506
rs3765792	1	235355932	ARID4B	1.73736	2.49921	0.375684	163774	10187.5	197669	1.11626	2.32244	1.03457	4.47326
rs10802441	1	235357698	ARID4B	1.73742	2.4991	0.501607	163748	10204	128575	1.11633	2.32173	1.22135	4.65941
rs12737933	1	235363908	ARID4B	1.73788	2.40252	0.473972	163570	13856	140868	1.1168	2.18887	1.18169	4.48736
rs12749180	1	235364105	ARID4B	1.73788	2.40252	0.518885	163570	13856	121176	1.1168	2.18887	1.24709	4.55275
rs4553178	1	235364543	ARID4B	1.7379	2.40252	0.518885	163560	13856	121176	1.11683	2.18887	1.24709	4.55278
rs4433382	1	235364993	ARID4B	1.73813	2.40252	0.501607	163450	13856	128575	1.11712	2.18887	1.22135	4.52733
rs2093406	1	235371545	ARID4B	1.73988	2.41998	0.518885	162709	13180	121176	1.11909	2.21059	1.24709	4.57677
rs12729988	1	235372580	ARID4B	1.73988	2.41998	0.518885	162709	13180	121176	1.11909	2.21059	1.24709	4.57677
rs10925127	1	235378659	ARID4B	1.74056	2.42265	0.501607	162418	13069.5	128575	1.11987	2.21425	1.22135	4.55546
rs10925128	1	235378767	ARID4B	1.74056	2.42265	0.473972	162418	13069.5	140868	1.11987	2.21425	1.18169	4.51581
rs4659647	1	235379186	ARID4B	1.74051	2.4482	0.501607	162436	12018	128575	1.11982	2.25067	1.22135	4.59184
rs12022924	1	235380147	ARID4B	1.74052	2.4394	0.473972	162434	12369.5	140868	1.11983	2.23815	1.18169	4.53967
rs4659653	1	235382775	ARID4B	1.74057	2.4394	0.518885	162406	12369.5	121176	1.1199	2.23815	1.24709	4.60514
rs3795250	1	235383351	ARID4B	1.74057	2.43943	0.518885	162406	12367	121176	1.1199	2.23824	1.24709	4.60523
rs4659656	1	235384114	ARID4B	1.74091	2.43943	0.518885	162262	12367	121176	1.12029	2.23824	1.24709	4.60561
rs9787250	1	235387854	ARID4B	1.74098	2.51031	0.501607	162214	9785	128575	1.12042	2.33994	1.22135	4.68171
rs12743844	1	235389233	ARID4B	1.74102	2.51031	0.518885	162180	9785	121176	1.12051	2.33994	1.24709	4.70753
rs12032572	1	235389354	ARID4B	1.74102	2.51031	0.518885	162180	9785	121176	1.12051	2.33994	1.24709	4.70753
rs10495361	1	235389548	ARID4B	1.74103	2.51031	0.518885	162170	9785	121176	1.12053	2.33994	1.24709	4.70756
rs12027647	1	235389998	ARID4B	1.74104	2.51031	0.473972	162163	9785	140868	1.12055	2.33994	1.18169	4.64219
rs10925162	1	235391264	ARID4B	1.74106	2.51029	0.518885	162154	9795	121176	1.12058	2.3395	1.24709	4.70716
rs12403014	1	235393963	ARID4B	1.74112	2.51031	0.518885	162123	9785	121176	1.12066	2.33994	1.24709	4.70769
rs12753166	1	235394278	ARID4B	1.74113	2.51031	0.518885	162119	9785	121176	1.12067	2.33994	1.24709	4.7077
rs11581323	1	235395923	ARID4B	1.74076	2.51031	0.518885	162334	9785	121176	1.1201	2.33994	1.24709	4.70712
rs12725756	1	235396345	ARID4B	1.74082	2.51031	0.518885	162306	9785	121176	1.12017	2.33994	1.24709	4.7072
rs4659676	1	235396577	ARID4B	1.74082	2.51031	0.518885	162306	9785	121176	1.12017	2.33994	1.24709	4.7072
rs12036412	1	235398812	ARID4B	1.74149	2.45608	0.473972	161964	11746.5	140868	1.12108	2.2606	1.18169	4.56337
rs12034913	1	235399332	ARID4B	1.74147	2.45608	0.518885	161971	11746.5	121176	1.12107	2.2606	1.24709	4.62875
rs10925195	1	235401342	ARID4B	1.7414	2.46683	0.466806	161993	11324.5	144242	1.12101	2.27649	1.17141	4.56891
rs2185019	1	235402133	ARID4B	1.7414	2.44555	0.518885	161993	12111	121176	1.12101	2.24732	1.24709	4.61542
rs12745603	1	235405211	ARID4B	1.74093	2.44555	0.501607	162251	12111	128575	1.12032	2.24732	1.22135	4.58899
rs12760850	1	235405245	ARID4B	1.74092	2.44555	0.518885	162258	12111	121176	1.1203	2.24732	1.24709	4.61471
rs2185018	1	235408410	ARID4B	1.74089	2.43881	0.518885	162267	12395	121176	1.12027	2.23726	1.24709	4.60462
rs2297803	1	235410024	ARID4B	1.74087	2.43881	0.518885	162276	12395	121176	1.12025	2.23726	1.24709	4.60459
rs6673756	1	235412134	ARID4B	1.7408	2.43881	0.473972	162318	12395	140868	1.12014	2.23726	1.18169	4.53909
rs4659698	1	235412485	ARID4B	1.74079	2.43881	0.501607	162322	12395	128575	1.12013	2.23726	1.22135	4.57873
rs4412584	1	235418146	ARID4B	1.7407	2.43881	0.501607	162354	12395	128575	1.12004	2.23726	1.22135	4.57864
rs10449287	1	235419350	ARID4B	1.7407	2.43881	0.501607	162354	12395	128575	1.12004	2.23726	1.22135	4.57864
rs10449288	1	235419402	ARID4B	1.7407	2.43881	0.518885	162354	12395	121176	1.12004	2.23726	1.24709	4.60438
rs11590729	1	235422177	ARID4B	1.7407	2.43881	0.501607	162354	12395	128575	1.12004	2.23726	1.22135	4.57864
rs12409696	1	235423607	ARID4B	1.74046	2.43881	0.501607	162460	12395	128575	1.11976	2.23726	1.22135	4.57836
rs12748629	1	235425959	ARID4B	1.73992	2.44555	0.518885	162678	12111	121176	1.11918	2.24732	1.24709	4.61358
rs4659722	1	235428204	ARID4B	1.73894	2.44528	0.518885	163124	12133	121176	1.11799	2.24654	1.24709	4.61161
rs11799507	1	235434099	ARID4B	1.73775	2.38206	0.518885	163634	14753	121176	1.11663	2.16162	1.24709	4.52534
rs10925287	1	235434470	ARID4B	1.73755	2.38206	0.52777	163700	14753	117480	1.11645	2.16162	1.26054	4.53862
rs12021964	1	235434543	ARID4B	1.73755	2.38206	0.518885	163700	14753	121176	1.11645	2.16162	1.24709	4.52517
rs12048686	1	235434610	ARID4B	1.73755	2.38206	0.518885	163700	14753	121176	1.11645	2.16162	1.24709	4.52517
rs4659480	1	235435172	ARID4B	1.73789	2.38206	0.518885	163564	14753	121176	1.11681	2.16162	1.24709	4.52552
rs10802583	1	235438687	ARID4B	1.7364	2.38208	0.518885	164254	14744	121176	1.11499	2.16189	1.24709	4.52396
rs1933248	1	235439323	ARID4B	1.7364	2.38208	0.518885	164254	14744	121176	1.11499	2.16189	1.24709	4.52396
rs12027933	1	235440411	ARID4B	1.73674	2.3821	0.501607	164060	14730.5	128575	1.1155	2.16229	1.22135	4.49913
rs10925306	1	235442776	ARID4B	1.73671	2.3821	0.518885	164076	14730.5	121176	1.11546	2.16229	1.24709	4.52483
rs12760766	1	235446078	ARID4B	1.73676	2.37962	0.518885	164052	14886.5	121176	1.11552	2.15771	1.24709	4.52032
rs12751195	1	235449195	ARID4B	1.73639	2.37962	0.518885	164262	14886.5	121176	1.11497	2.15771	1.24709	4.51976
rs3845565	1	235449647	ARID4B	1.73639	2.37962	0.518885	164262	14886.5	121176	1.11497	2.15771	1.24709	4.51976
rs12748827	1	235450687	ARID4B	1.73554	2.38208	0.518885	164602	14744	121176	1.11407	2.16189	1.24709	4.52304
rs12024609	1	235452167	ARID4B	1.73532	2.3821	0.518885	164700	14730.5	121176	1.11381	2.16229	1.24709	4.52318
rs1317238	1	235457580	ARID4B	1.73449	2.38139	0.518885	165056	14799	121176	1.11287	2.16027	1.24709	4.52023
rs12031118	1	235463887	ARID4B	1.73315	2.37778	0.518885	165590	14987.5	121176	1.11147	2.15477	1.24709	4.51333
rs12736498	1	235464620	ARID4B	1.73333	2.37778	0.518885	165492	14987.5	121176	1.11173	2.15477	1.24709	4.51359
rs61836167	1	235465059	ARID4B	1.73333	2.37778	0.518885	165492	14987.5	121176	1.11173	2.15477	1.24709	4.51359
rs34636135	1	235465300	ARID4B	1.73319	2.38079	0.518885	165553	14832.5	121176	1.11157	2.15929	1.24709	4.51794
rs12747368	1	235466687	ARID4B	1.73317	2.38291	0.518885	165566	14662.5	121176	1.11153	2.1643	1.24709	4.52292
rs2382568	1	235468880	ARID4B	1.73317	2.38291	0.518885	165566	14662.5	121176	1.11153	2.1643	1.24709	4.52292
rs11804525	1	235470695	ARID4B	1.73324	2.38285	0.518885	165528	14685	121176	1.11163	2.16363	1.24709	4.52235
rs12755851	1	235477806	ARID4B	1.73321	2.38285	0.518885	165541	14685	121176	1.1116	2.16363	1.24709	4.52231
rs12040676	1	235478808	ARID4B	1.73303	2.38285	0.518885	165636	14685	121176	1.11135	2.16363	1.24709	4.52206
rs4659492	1	235482207	ARID4B	1.73077	2.38289	0.518885	166629	14672.5	121176	1.10875	2.164	1.24709	4.51984
rs4659493	1	235482272	ARID4B	1.73077	2.38289	0.518885	166629	14672.5	121176	1.10875	2.164	1.24709	4.51984
rs6697580	1	235484609	ARID4B	1.73205	2.38257	0.518885	166177	14702	121176	1.10993	2.16313	1.24709	4.52015
rs6682991	1	235484920	ARID4B	1.7321	2.38257	0.518885	166144	14702	121176	1.11002	2.16313	1.24709	4.52023
rs12753233	1	235487094	ARID4B	1.73213	2.38186	0.518885	166104	14768	121176	1.11012	2.16118	1.24709	4.51839
rs3806394	1	235489850	ARID4B	1.73218	2.38309	0.518885	166064	14652	121176	1.11023	2.16461	1.24709	4.52192
rs12044028	1	235492972	GGPS1	1.7318	2.35446	0.518885	166276	16165	121176	1.10967	2.12193	1.24709	4.47869
rs12757645	1	235497804	GGPS1	1.73165	2.35401	0.518885	166331	16188	121176	1.10953	2.12131	1.24709	4.47793
rs2789370	1	235503256	GGPS1	1.72915	2.56514	0.518885	167370	8101	121176	1.10683	2.42197	1.24709	4.77588
rs2803847	1	235503611	GGPS1	1.72915	2.56499	0.361753	167370	8111.5	207535	1.10683	2.4214	1.01341	4.54164
rs2789366	1	235508270	GGPS1	1.7296	2.56297	0.52777	167162	8164	117480	1.10736	2.4186	1.26054	4.78651
rs61836189	1	235512330	GGPS1	1.72592	2.59553	0.332959	168444	7405.5	230482	1.10405	2.46095	0.967868	4.53287
rs61836190	1	235512381	GGPS1	1.72592	2.59553	0.52777	168444	7405.5	117480	1.10405	2.46095	1.26054	4.82554
rs2490641	1	235522959	RP11-382D8.5	1.27416	2.21643	0.887383	422070	22962.5	33745	0.70512	1.96948	1.80229	4.4769
rs6691190	1	235527979	TBCE	-2.01063	2.21371	0.838665	88084	23147.5	40313.5	1.38561	1.966	1.72505	5.07666
rs6429035	1	235528247	TBCE	-2.01062	2.21371	0.838665	88087.5	23147.5	40313.5	1.38559	1.966	1.72505	5.07664
rs4659806	1	235528505	TBCE	-2.01061	2.21371	0.838665	88091	23147.5	40313.5	1.38557	1.966	1.72505	5.07663
rs4659807	1	235528759	TBCE	-2.01062	2.21371	0.838665	88087.5	23147.5	40313.5	1.38559	1.966	1.72505	5.07664
rs7518577	1	235529119	TBCE	-2.01062	2.18297	0.838665	88087.5	24855	40313.5	1.38559	1.93509	1.72505	5.04573
rs10802646	1	235531914	TBCE	-2.01052	2.18983	0.838665	88111.5	24401	40313.5	1.38547	1.9431	1.72505	5.05362
rs10802647	1	235531978	TBCE	-2.01052	2.18983	0.838665	88111.5	24401	40313.5	1.38547	1.9431	1.72505	5.05362
rs36034210	1	235532106	TBCE	-2.01052	2.19396	0.917331	88111.5	24197	30584.5	1.38547	1.94674	1.845	5.17722
rs35149073	1	235532130	TBCE	-2.01052	2.19396	0.917331	88111.5	24197	30584.5	1.38547	1.94674	1.845	5.17722
rs34815217	1	235532152	TBCE	-2.01052	2.19396	0.917331	88111.5	24197	30584.5	1.38547	1.94674	1.845	5.17722
rs12742651	1	235532245	TBCE	-2.01053	2.20948	0.838665	88102.5	23375	40313.5	1.38552	1.96175	1.72505	5.07232
rs12029500	1	235532251	TBCE	-2.01053	2.20948	0.838665	88102.5	23375	40313.5	1.38552	1.96175	1.72505	5.07232
rs6673997	1	235532263	TBCE	-2.01053	2.20948	0.838665	88102.5	23375	40313.5	1.38552	1.96175	1.72505	5.07232
rs6666334	1	235532266	TBCE	-2.01053	2.20948	0.838665	88102.5	23375	40313.5	1.38552	1.96175	1.72505	5.07232
rs6656673	1	235532377	TBCE	-2.01053	2.20611	0.838665	88102.5	23577.5	40313.5	1.38552	1.95801	1.72505	5.06858
rs6674228	1	235532517	TBCE	-2.01053	2.20611	0.838665	88102.5	23577.5	40313.5	1.38552	1.95801	1.72505	5.06858
rs6674229	1	235532523	TBCE	-2.01053	2.20611	0.838665	88102.5	23577.5	40313.5	1.38552	1.95801	1.72505	5.06858
rs6429043	1	235532858	TBCE	-2.5526	2.22493	0.539756	24456	22519	112662	1.94212	1.97795	1.27872	5.1988
rs6660211	1	235533403	TBCE	-2.55231	2.24147	0.224659	24481	21702	338592	1.94168	1.994	0.800827	4.73651
rs10754620	1	235534750	TBCE	-2.55253	2.42152	0.391493	24464	13118	187582	1.94198	2.21264	1.05731	5.21193
rs2016437	1	235539355	TBCE	-2.57366	2.42368	0.318619	23336	13028	242348	1.96248	2.21563	0.946065	5.12417
rs4659821	1	235540816	TBCE	-2.58249	2.69162	-1.08294	22794.5	5482.5	NA	1.97267	2.59152	0	4.5642
rs10925560	1	235541156	TBCE	-2.58249	2.6549	-0.16854	22794.5	6128	NA	1.97267	2.54318	0	4.51586
rs6683978	1	235541425	TBCE	-2.58246	2.65435	0.318619	22797	6138.5	242348	1.97263	2.54244	0.946065	5.46113
rs10737818	1	235542023	TBCE	-2.58278	2.65435	0.318619	22783.5	6138.5	242348	1.97288	2.54244	0.946065	5.46139
rs9700044	1	235549601	TBCE	-2.5851	2.6539	-0.138397	22634	6154	NA	1.97574	2.54135	0	4.51709
rs12131823	1	235554749	TBCE	-2.58494	2.65348	0.208083	22639	6164	360238	1.97565	2.54064	0.773915	5.2902
rs10925599	1	235559664	TBCE	-2.58858	2.65399	0.318619	22507	6153	242348	1.97819	2.54142	0.946065	5.46567
rs1416473	1	235563259	TBCE	-2.59193	2.5872	0.391493	22314	7582.5	187582	1.98193	2.45069	1.05731	5.48993
rs4659836	1	235564412	TBCE	-2.59204	2.5872	0.512878	22308	7582.5	123540	1.98204	2.45069	1.2387	5.67143
rs4659838	1	235565315	TBCE	-1.98049	2.66481	0.601081	94521.5	5928	91060	1.35497	2.5576	1.37118	5.28375
rs4469707	1	235570634	TBCE	-1.98051	2.66683	0.601081	94512.5	5882	91060	1.35502	2.56098	1.37118	5.28717
rs903348	1	235571343	TBCE	-1.98051	2.66683	0.601081	94512.5	5882	91060	1.35502	2.56098	1.37118	5.28717
rs3856245	1	235571428	TBCE	-1.98051	2.66683	0.601081	94512.5	5882	91060	1.35502	2.56098	1.37118	5.28717
rs4659520	1	235575321	TBCE	-1.9806	2.50078	0.405211	94487.5	10128	178439	1.35513	2.32498	1.07901	4.75912
rs867363	1	235579727	TBCE	-1.98085	2.48399	0.51613	94428	10766.5	122344	1.3554	2.29843	1.24292	4.89676
rs2131920	1	235579912	TBCE	-1.98083	2.48399	0.51613	94434.5	10766.5	122344	1.35537	2.29843	1.24292	4.89673
rs2172718	1	235580727	TBCE	-1.98086	2.48399	0.51613	94421.5	10766.5	122344	1.35543	2.29843	1.24292	4.89679
rs2131923	1	235580821	TBCE	-1.98085	2.48399	0.51613	94428	10766.5	122344	1.3554	2.29843	1.24292	4.89676
rs2131924	1	235580928	TBCE	-1.98085	2.4848	0.601081	94428	10730.5	91060	1.3554	2.29988	1.37118	5.02646
rs4659857	1	235581411	TBCE	-1.98085	2.48478	0.51613	94428	10734	122344	1.3554	2.29974	1.24292	4.89807
rs4659860	1	235582460	TBCE	-1.98084	2.49135	0.646554	94431.5	10535.5	77921.5	1.35539	2.30785	1.43885	5.10208
rs4659523	1	235583203	TBCE	-1.98086	2.49135	0.601081	94421.5	10535.5	91060	1.35543	2.30785	1.37118	5.03446
rs868815	1	235584543	TBCE	-1.98074	2.47785	0.601081	94463	10935	91060	1.35524	2.29169	1.37118	5.0181
rs903347	1	235586613	TBCE	-1.98076	2.47762	0.495562	94454.5	10944	130766	1.35528	2.29133	1.21401	4.86062
rs10754824	1	236151508	NID1	-1.633	1.69703	1.2783	203820	76841	7198.5	1.02126	1.44491	2.47326	4.93943
rs7554446	1	236344178	GPR137B	-3.06515	-0.440085	1.15773	6816	NA	12592	2.49697	0	2.23041	4.72738
rs10802381	1	236353931	GPR137B	-3.26807	0.125174	0.814375	3831	881184	44023.5	2.74719	0.385437	1.68682	4.81945
rs10924680	1	236354800	GPR137B	-3.26758	0.121188	0.814375	3843	884687	44023.5	2.74583	0.383714	1.68682	4.81637
rs1925366	1	236357685	GPR137B	-3.12004	0.141088	0.931589	5776.5	867367	28941.5	2.56884	0.392301	1.86898	4.83012
rs2385202	1	236359194	GPR137B	-3.12	0.150641	1.05487	5781.5	859332	18767.5	2.56846	0.396343	2.0571	5.02191
rs1254201	1	236359564	GPR137B	-3.12	0.150641	1.05487	5781.5	859332	18767.5	2.56846	0.396343	2.0571	5.02191
rs1254196	1	236361569	GPR137B	-3.11994	0.013852	0.847102	5786.5	979070	39211.5	2.56809	0.339691	1.73709	4.64487
rs1254195	1	236361589	GPR137B	-3.11994	0.013852	0.847102	5786.5	979070	39211.5	2.56809	0.339691	1.73709	4.64487
rs1254212	1	236366172	GPR137B	-3.11979	-0.252495	0.967292	5794.5	NA	25526.5	2.56749	0	1.92351	4.491
rs1254210	1	236366518	GPR137B	-3.11979	-0.252495	0.967292	5794.5	NA	25526.5	2.56749	0	1.92351	4.491
rs1254209	1	236366527	GPR137B	-3.11979	-0.252495	0.967292	5794.5	NA	25526.5	2.56749	0	1.92351	4.491
rs941242	1	236383131	ERO1LB	-3.17101	1.02778	0.882813	5014	269298	34284.5	2.63032	0.90027	1.79541	5.326
rs2477585	1	236384850	ERO1LB	-3.17094	1.02778	0.882813	5022.5	269298	34284.5	2.62958	0.90027	1.79541	5.32526
rs1749559	1	236386451	ERO1LB	-3.17559	1.08734	0.922108	4915	244936	30068	2.63898	0.941452	1.8524	5.43283
rs2463184	1	236389130	ERO1LB	-3.17526	1.05111	0.882813	4928	259494	34284.5	2.63783	0.916376	1.79541	5.34962
rs4659636	1	236396335	ERO1LB	2.44025	1.0907	0.882813	31792.5	243394	34284.5	1.82818	0.944193	1.79541	4.56778
rs2463185	1	236396811	ERO1LB	2.44035	1.09219	0.882813	31787	242768	34284.5	1.82825	0.945312	1.79541	4.56897
rs1254194	1	236399442	ERO1LB	2.44036	1.09804	0.853863	31785	240356	38274	1.82828	0.949648	1.7476	4.52553
rs61833555	1	236418213	ERO1LB	2.43614	1.08975	1.06855	32173	243826	17653.5	1.82301	0.943423	2.08367	4.85011
rs1405630	1	236420117	ERO1LB	2.43505	1.08977	0.882813	32239	243817	34284.5	1.82212	0.94344	1.79541	4.56097
rs61833557	1	236429642	ERO1LB	2.43307	0.933979	1.06855	32440.5	312150	17653.5	1.81942	0.836141	2.08367	4.73923
rs1885532	1	236719135	HEATR1	-2.47446	1.42389	0.796979	29470	133192	46499.5	1.86112	1.20602	1.66306	4.7302
rs3768139	1	237027668	MTR	-2.63576	1.23104	0.634904	20229.5	191975	81365	2.02452	1.04726	1.42007	4.49184
rs10754584	1	237044933	MTR	-2.63636	1.20514	0.632326	20200	200713	82231	2.02515	1.02793	1.41547	4.46855
rs2282369	1	237054799	MTR	-2.67651	1.12312	0.694919	18566	230808	66238.5	2.06179	0.967252	1.50939	4.53843
rs7550611	1	237530837	RYR2	-2.65356	1.58811	0.693368	19442	96835	66616.5	2.04176	1.34447	1.50692	4.89316
rs491556	1	238705929	RP11-177F15.1	-2.50961	1.50656	0.553867	27029	113862	107206	1.89867	1.27412	1.30028	4.47308
rs55825634	1	241586557	RP11-527D7.1	1.76037	2.20372	0.632368	155512	23688	82213.5	1.13874	1.95598	1.41556	4.51028
rs2994967	1	241600583	RP11-527D7.1	-2.12046	1.60977	1.02669	69755.5	92794	20744.5	1.48693	1.36298	2.0136	4.86351
rs10802980	1	241875533	WDR64	-1.28587	3.09666	0.667686	413444	989	73320.5	0.714087	3.33531	1.46528	5.51467
rs10802982	1	241881940	WDR64	-1.29437	3.18492	0.757079	407369	578	53273	0.720516	3.56858	1.604	5.89309
rs12725593	1	241882665	WDR64	-1.29474	3.17329	0.045254	407032	628	692208	0.720876	3.53254	0.490267	4.74369
rs12725727	1	241882720	WDR64	-1.29474	3.16905	0.052041	407032	661	671916	0.720876	3.5103	0.503189	4.73437
rs7513142	1	241883105	WDR64	-1.29474	3.1586	0.623717	407032	695.5	84729.5	0.720876	3.48821	1.40247	5.61155
rs6429296	1	241883496	WDR64	-1.2951	3.1586	0.623717	406763	695.5	84729.5	0.721163	3.48821	1.40247	5.61184
rs7519667	1	241885307	WDR64	-1.29539	3.16008	0.623717	406562	692	84729.5	0.721378	3.4904	1.40247	5.61425
rs12733206	1	241886262	WDR64	-1.29596	3.10099	0.207269	406096	966	361043	0.721875	3.34553	0.772945	4.84035
rs12748037	1	241886430	WDR64	-1.29598	3.06491	0.052041	406087	1118	671916	0.721885	3.28206	0.503189	4.50714
rs6686774	1	241889779	WDR64	-1.28624	3.01183	0.784664	413124	1489	48898.5	0.714423	3.15761	1.64121	5.51324
rs28828189	2	12274861	AC096559.1	1.42837	1.57273	1.21014	312636	99889	9759.5	0.835465	1.33099	2.34108	4.50753
rs36166106	2	12276153	AC096559.1	1.42869	1.73578	1.21014	312444	70557	9759.5	0.835732	1.48196	2.34108	4.65877
rs150156591	2	12276440	AC096559.1	1.42898	1.73578	1.21014	312296	70557	9759.5	0.835938	1.48196	2.34108	4.65898
rs10929787	2	12278360	AC096559.1	1.42994	1.75417	1.21014	311744	67727	9759.5	0.836705	1.49974	2.34108	4.67752
rs2380419	2	12279161	AC096559.1	1.43008	1.74801	1.21014	311665	68671.5	9759.5	0.836816	1.49373	2.34108	4.67162
rs2380420	2	12280472	AC096559.1	1.43051	1.74278	1.14156	311365	69448	13363	0.837234	1.48884	2.2046	4.53068
rs16858333	2	12285268	AC096559.1	1.35684	1.93291	1.06555	360954	45149	17900.5	0.773052	1.67586	2.07764	4.52655
rs12995015	2	12610551	AC096559.1	0.457902	0.609296	2.3831	1414207	499434	9	0.179991	0.632026	5.37626	6.18828
rs12993441	2	12610555	AC096559.1	0.457902	0.609296	2.3831	1414207	499434	9	0.179991	0.632026	5.37626	6.18828
rs11889524	2	12626376	AC096559.1	0.546796	2.65183	1.57906	1.28145e+06	6206	2022	0.222803	2.53769	3.02472	5.78522
rs6432305	2	12636811	AC096559.1	-0.745527	3.06032	0.964201	997810	1147.5	25837.5	0.331456	3.27075	1.91825	5.52046
rs1358426	2	12637437	AC096559.1	-0.746724	3.07185	0.263838	996127	1097	294160	0.332189	3.2903	0.86192	4.48441
rs1534423	2	12640838	AC096559.1	-0.753444	3.03252	0.964201	987043	1371	25837.5	0.336168	3.19347	1.91825	5.44789
rs1569120	2	12642746	AC096559.1	-0.753546	2.66729	0.760427	986914	5870	52596	0.336225	2.56187	1.60955	4.50764
rs881429	2	12648174	AC096559.1	-0.757968	2.17909	1.94576	980923	25099.5	418	0.338869	1.93084	3.70933	5.97904
rs17367780	2	12648662	AC096559.1	0.51694	2.18689	1.79138	1.32467e+06	24611	780	0.208397	1.93938	3.43841	5.58618
rs35214234	2	12648897	AC096559.1	0.51694	2.39776	1.79138	1.32467e+06	14042	780	0.208397	2.18308	3.43841	5.82988
rs79939352	2	12649583	AC096559.1	0.516891	2.4495	1.08181	1.32476e+06	11953	16486	0.208368	2.25303	2.11339	4.57478
rs11904698	2	12651822	AC096559.1	0.521971	2.4495	1.08181	1.31764e+06	11953	16486	0.210707	2.25303	2.11339	4.57712
rs13405650	2	12654719	AC096559.1	0.522833	2.51895	1.24824	1316485	9496	8344	0.211088	2.35296	2.40913	4.97318
rs4669856	2	12655554	AC096559.1	0.522813	2.46714	1.08181	1316500	11310.5	16486	0.211083	2.27702	2.11339	4.60149
rs17464991	2	12656935	AC096559.1	0.523417	2.47385	1.19604	1.31573e+06	11077	10554.5	0.211336	2.28608	2.30707	4.80448
rs10176498	2	12660725	AC096559.1	0.524217	2.44271	1.08181	1.31454e+06	12235	16486	0.211731	2.2429	2.11339	4.56802
rs10191250	2	12660772	AC096559.1	0.524217	2.44271	1.24824	1.31454e+06	12235	8344	0.211731	2.2429	2.40913	4.86376
rs13008349	2	12669929	AC096559.1	0.526438	2.46012	1.29602	1311234	11605	6932	0.212824	2.26586	2.48965	4.96833
rs779408	2	13103556	AC064875.2	-2.46751	1.93576	0.504699	29841.5	44848.5	127157	1.85568	1.67876	1.22616	4.7606
rs779410	2	13104588	AC064875.2	-2.46751	1.93576	0.557524	29841.5	44848.5	105898	1.85568	1.67876	1.30562	4.84006
rs16859555	2	13105222	AC064875.2	2.15427	1.93772	1.13964	64388	44635	13427.5	1.5217	1.68083	2.20251	5.40504
rs12994713	2	13108251	AC064875.2	2.1544	1.93657	0.712064	64371	44767	62571	1.52181	1.67955	1.53413	4.73549
rs1521243	2	13110495	AC064875.2	2.15063	1.7869	0.712064	64955	63182	62571	1.51789	1.52991	1.53413	4.58193
rs10204839	2	13111520	AC064875.2	2.14934	1.35922	1.13964	65191	150683	13427.5	1.51632	1.15244	2.20251	4.87127
rs8179658	2	13113462	AC064875.2	2.14733	1.64377	0.876618	65513	86379	35070	1.51418	1.3941	1.78557	4.69384
rs1402547	2	13114583	AC064875.2	2.14744	1.64386	0.876618	65493	86359.5	35070	1.51431	1.39419	1.78557	4.69407
rs13415994	2	13118520	AC064875.2	2.15405	1.68147	0.876618	64417	79645.5	35070	1.5215	1.42934	1.78557	4.73642
rs10929839	2	13118959	AC064875.2	2.15415	1.68222	0.876618	64407.5	79548.5	35070	1.52157	1.42987	1.78557	4.73701
rs67798881	2	13121908	AC064875.2	2.13063	1.61672	0.876618	67973.5	91427	35070	1.49816	1.36943	1.78557	4.65316
rs34989344	2	14353693	LINC00276	0.778495	1.78215	1.55846	952941	63759.5	2113.5	0.351438	1.52596	3.0055	4.8829
rs11691250	2	14354801	LINC00276	0.778495	1.78215	1.55846	952941	63759.5	2113.5	0.351438	1.52596	3.0055	4.8829
rs13022023	2	14355790	LINC00276	0.77454	1.78215	1.55846	958352	63759.5	2113.5	0.348979	1.52596	3.0055	4.88044
rs11679359	2	14378081	LINC00276	0.784124	1.8495	1.52298	945260	54689.5	2521.5	0.354953	1.5926	2.92884	4.8764
rs17400669	2	14382655	LINC00276	0.768965	2.04645	1.52298	966240	34679	2521.5	0.345419	1.79044	2.92884	5.0647
rs13018964	2	14388673	LINC00276	0.77925	2.11548	1.52298	952001	29294	2521.5	0.351867	1.86373	2.92884	5.14444
rs72781326	2	14389298	LINC00276	0.779221	2.11819	1.52298	952032	29084	2521.5	0.351853	1.86685	2.92884	5.14755
rs13006001	2	14393710	LINC00276	0.776356	2.13047	1.52298	955792	28142	2521.5	0.35014	1.88115	2.92884	5.16014
rs35920450	2	14394185	LINC00276	0.772544	2.13047	1.52298	961074	28142	2521.5	0.347747	1.88115	2.92884	5.15774
rs35570292	2	14394258	LINC00276	0.772544	2.13047	1.52298	961074	28142	2521.5	0.347747	1.88115	2.92884	5.15774
rs12988077	2	14395925	LINC00276	0.769445	2.12242	1.52298	965488	28751	2521.5	0.345757	1.87185	2.92884	5.14645
rs1448980	2	14405128	LINC00276	0.723364	1.87688	1.35751	1028929	51541.5	5055.5	0.318119	1.61835	2.62674	4.56321
rs62133762	2	14405465	LINC00276	0.723364	1.87688	1.52298	1028929	51541.5	2521.5	0.318119	1.61835	2.92884	4.86531
rs12470249	2	14414559	LINC00276	0.727663	2.08541	1.26447	1.02276e+06	31468.5	7563	0.320728	1.83263	2.45181	4.60517
rs17342090	2	14415763	LINC00276	0.727641	2.08541	1.52298	1.02281e+06	31468.5	2521.5	0.320709	1.83263	2.92884	5.08218
rs11684967	2	14433542	LINC00276	0.62249	1.6498	1.59689	1170527	85351	1810	0.262123	1.39929	3.07282	4.73424
rs4514854	2	14437772	LINC00276	0.619401	1.66134	1.59689	1175212	83292.5	1810	0.260388	1.4099	3.07282	4.74311
rs13028350	2	14437808	LINC00276	0.619401	1.6341	1.59689	1175212	88258.5	1810	0.260388	1.38475	3.07282	4.71796
rs13028367	2	14437829	LINC00276	0.619401	1.6341	1.59689	1175212	88258.5	1810	0.260388	1.38475	3.07282	4.71796
rs1318436	2	14467232	LINC00276	0.556965	1.45128	1.65143	1.2668e+06	126127	1515.5	0.227795	1.2297	3.14995	4.60744
rs11674786	2	14500502	LINC00276	0.529352	1.43153	1.77746	1307190	131125	837.5	0.214165	1.21282	3.40752	4.8345
rs34886409	2	16000384	RNU5E-7P	-2.00915	0.010356	1.47043	88447	982026	2987	1.38382	0.338381	2.85527	4.57747
rs934051	2	16039833	snoU13	2.23234	0.361768	1.37664	52830.5	684954	4681.5	1.60762	0.494843	2.66012	4.76258
rs36064041	2	16040238	snoU13	2.23234	0.361768	1.37664	52830.5	684954	4681.5	1.60762	0.494843	2.66012	4.76258
rs114072556	2	16040241	snoU13	2.23234	0.361768	1.37664	52830.5	684954	4681.5	1.60762	0.494843	2.66012	4.76258
rs116435208	2	16040242	snoU13	2.23234	0.361768	1.37664	52830.5	684954	4681.5	1.60762	0.494843	2.66012	4.76258
rs2081782	2	16040430	snoU13	2.23234	0.361768	1.53794	52830.5	684954	2286.5	1.60762	0.494843	2.97133	5.07379
rs67056216	2	16042051	snoU13	2.23234	1.18681	1.37664	52830.5	207165	4681.5	1.60762	1.01419	2.66012	5.28193
rs4669016	2	16045752	snoU13	2.24004	1.19739	1.08733	51877	203390	16174.5	1.61553	1.02217	2.12167	4.75938
rs4008972	2	16048449	snoU13	2.24004	1.13184	1.07181	51877	227386	17451.5	1.61553	0.97374	2.08867	4.67794
rs1974997	2	16055920	MYCNUN	-2.58734	1.08743	0.828844	22544	244891	41460	1.97747	0.941531	1.71287	4.63188
rs10803675	2	16056139	MYCNUN	2.37879	1.09292	1.33899	37641	242530	5577.5	1.75484	0.945739	2.58406	5.28465
rs934050	2	16056765	MYCNUN	-2.58746	1.08717	0.828844	22543	245013	41460	1.97749	0.941315	1.71287	4.63168
rs13009427	2	16059002	MYCNUN	2.37912	1.27794	0.966002	37597	176164	25678.5	1.75535	1.08459	1.92093	4.76087
rs11883561	2	16059499	MYCNUN	2.37912	1.27904	0.872482	37597	175840	35537.5	1.75535	1.08539	1.77982	4.62056
rs11691519	2	16059928	MYCNUN	2.37918	1.27904	0.872482	37590.5	175840	35537.5	1.75543	1.08539	1.77982	4.62063
rs34519216	2	16060181	MYCNUN	2.37918	1.27758	1.24605	37590.5	176288	8451	1.75543	1.08428	2.4036	5.2433
rs12994120	2	16060550	MYCNUN	2.29693	1.04175	0.966002	45125	263396	25678.5	1.67609	0.909895	1.92093	4.50692
rs10210656	2	16069060	MYCNUN	2.51734	1.60345	0.736232	26563.5	94086.5	57754.5	1.90622	1.35698	1.56892	4.83211
rs13028732	2	16072000	MYCNUN	2.53129	1.58118	0.983612	25715.5	98228.5	24200	1.92031	1.33827	1.94669	5.20526
rs12692281	2	16072049	MYCNUN	2.53129	1.58189	0.740624	25715.5	98113	56806.5	1.92031	1.33878	1.57611	4.83519
rs34819173	2	16072393	MYCNUN	2.53212	1.58286	1.25454	25679	97895	8033.5	1.92093	1.33974	2.4256	5.68627
rs12986946	2	16073257	MYCNUN	2.53616	1.58059	0.95269	25534.5	98342	26856	1.92338	1.33777	1.90146	5.1626
rs12986949	2	16073263	MYCNUN	2.53616	1.58071	1.30461	25534.5	98328	6526.5	1.92338	1.33783	2.51582	5.77703
rs12986791	2	16073385	MYCNUN	2.53616	1.57315	0.95269	25534.5	99797.5	26856	1.92338	1.33138	1.90146	5.15622
rs12986793	2	16073394	MYCNUN	2.53616	1.57315	0.95269	25534.5	99797.5	26856	1.92338	1.33138	1.90146	5.15622
rs11682716	2	16075065	MYCNUN	2.53838	1.58979	0.898015	25417.5	96500.5	32473	1.92537	1.34597	1.81898	5.09033
rs11682770	2	16075254	MYCNUN	2.53838	1.58979	1.12836	25417.5	96500.5	13809	1.92537	1.34597	2.19034	5.46169
rs10929399	2	16076160	MYCN	2.54185	1.58979	1.12836	25198	96500.5	13809	1.92914	1.34597	2.19034	5.46545
rs12466146	2	16077199	MYCN	2.54636	1.58979	1.05037	24825.5	96500.5	19080.5	1.93561	1.34597	2.04991	5.3315
rs12478025	2	16077288	MYCN	2.54636	1.60433	0.921375	24825.5	93947	30145	1.93561	1.35762	1.85129	5.14452
rs10173329	2	16077736	MYCN	2.54636	1.84156	0.342085	24825.5	55708.5	223580	1.93561	1.58458	0.981071	4.50126
rs10929400	2	16077765	MYCN	2.54636	1.76083	0.892376	24825.5	66775	33112	1.93561	1.50589	1.81052	5.25202
rs57982553	2	16078546	MYCN	2.54636	1.76083	0.892376	24825.5	66775	33112	1.93561	1.50589	1.81052	5.25202
rs13034994	2	16078635	MYCN	2.54636	1.76083	0.892376	24825.5	66775	33112	1.93561	1.50589	1.81052	5.25202
rs3755135	2	16084594	MYCN	-2.75605	1.291	0.69156	15276	171857	67237	2.14649	1.09534	1.5029	4.74473
rs10205809	2	16088880	MYCN	-2.75605	1.55714	0.738415	15276	103021	57321	2.14649	1.31758	1.57219	5.03626
rs55912884	2	16089359	MYCN	-2.75605	1.55714	0.738415	15276	103021	57321	2.14649	1.31758	1.57219	5.03626
rs12619709	2	16089442	MYCN	-2.75605	1.55714	0.738415	15276	103021	57321	2.14649	1.31758	1.57219	5.03626
rs4669018	2	16089615	MYCN	-2.75614	1.6132	0.382944	15269	92150	192570	2.14669	1.36601	1.04591	4.55862
rs7577066	2	16090424	MYCN	-2.75614	1.6132	0.492436	15269	92150	132243	2.14669	1.36601	1.20913	4.72183
rs7577558	2	16090820	MYCN	-2.75614	1.6132	0.734107	15269	92150	58286.5	2.14669	1.36601	1.56494	5.07764
rs12472968	2	16092261	RN7SL104P	-2.75618	1.62521	0.738415	15266	89957	57321	2.14678	1.37647	1.57219	5.09544
rs4669019	2	16094669	RN7SL104P	-2.75629	1.62736	0.492436	15259.5	89565	132243	2.14696	1.37837	1.20913	4.73446
rs2380711	2	16094717	RN7SL104P	-2.75629	1.56841	0.48068	15259.5	100813	138108	2.14696	1.32699	1.19029	4.66424
rs1038697	2	18537075	KCNS3	-0.908673	1.65059	1.37416	789661	85203	4711	0.433063	1.40005	2.65739	4.4905
rs77154468	2	31809770	SRD5A2	-8.06075	-0.160221	-0.052038	4	NA	NA	5.72844	0	0	5.72844
rs11563260	2	52097994	AC007682.1	1.27399	2.09836	1.16227	422211	30421	12249	0.704975	1.84733	2.2424	4.79471
rs17864644	2	52105892	AC007682.1	1.27652	1.95799	1.20839	420238	42738.5	9860.5	0.707009	1.69968	2.33661	4.7433
rs17868280	2	52107502	AC007682.1	1.27677	1.95008	1.16023	420007	43423.5	12421	0.707248	1.69278	2.23635	4.63637
rs17864651	2	52126166	AC007682.1	1.29056	1.92071	1.07237	410144	46433	17367.5	0.717567	1.66368	2.09077	4.47201
rs10189766	2	52235624	AC007682.1	1.57533	1.25425	1.3152	230146	184331	6171	0.968501	1.06491	2.54015	4.57355
rs13431478	2	52241994	AC007682.1	1.57533	1.62698	1.3152	230146	89647	6171	0.968501	1.37797	2.54015	4.88662
rs78097934	2	52243062	AC007682.1	1.57533	1.48469	1.3152	230146	118738	6171	0.968501	1.25592	2.54015	4.76457
rs12478477	2	52311667	AC007682.1	1.57533	1.182	1.3152	230146	208844	6171	0.968501	1.01068	2.54015	4.51933
rs4069887	2	101444366	NPAS2	0.623768	2.7941	0.674297	1168712	3964	71360.5	0.262797	2.73237	1.47705	4.47221
rs72627415	2	101446136	NPAS2	0.623768	2.80463	0.674297	1168712	3846	71360.5	0.262797	2.7455	1.47705	4.48534
rs141545813	2	101447545	NPAS2	0.623768	2.80473	0.674297	1168712	3845	71360.5	0.262797	2.74561	1.47705	4.48545
rs1473170	2	103505482	AC007251.2	-3.03664	1.4889	0.321969	7321	117862	239442	2.46593	1.25913	0.951303	4.67637
rs2170600	2	103722043	AC073987.1	-3.11875	1.38725	0.605335	5847	142668	89902.5	2.56357	1.17618	1.37673	5.11648
rs11123957	2	103729321	AC073987.1	-3.1182	1.34782	0.605335	5850	154102	89902.5	2.56335	1.1427	1.37673	5.08278
rs11123958	2	103742786	AC073987.1	-3.11898	1.33908	0.605335	5843	156820	89902.5	2.56387	1.1351	1.37673	5.0757
rs6709515	2	103753030	AC073987.1	-3.11621	1.31284	0.605335	5887	164668	89902.5	2.56061	1.1139	1.37673	5.05124
rs4319952	2	103773825	AC073987.1	-3.19286	1.50424	0.515993	4643	114404	122386	2.66371	1.27206	1.24277	5.17854
rs2310365	2	103775596	AC073987.1	-3.18229	1.50158	0.515993	4823	115019	122386	2.64719	1.26973	1.24277	5.15969
rs4558605	2	105534975	RP11-13J10.1	2.06233	1.71488	0.959788	79496.5	73975	26190	1.43016	1.46142	1.91237	4.80394
rs10490698	2	106573170	AC009505.4	0.004305	1.95902	1.87162	2.13356e+06	42593.5	581	0.001399	1.70116	3.56633	5.26889
rs72821849	2	106957044	AC114755.3	0.867096	1.80946	1.66255	842236	59990.5	1321	0.405071	1.55242	3.2096	5.16709
rs60803098	2	106957143	AC114755.3	0.867096	1.80946	1.66255	842236	59990.5	1321	0.405071	1.55242	3.2096	5.16709
rs12474193	2	106959822	AC114755.3	0.869158	1.97046	1.72263	839526	41435	981	0.40647	1.71314	3.33883	5.45844
rs72821851	2	106960630	AC114755.3	0.869254	2.13542	1.72263	839412	27823.5	981	0.406529	1.88609	3.33883	5.63146
rs111559558	2	106961674	AC114755.3	0.870092	2.13542	1.72263	838430	27823.5	981	0.407037	1.88609	3.33883	5.63197
rs76336892	2	107133781	AC108868.5	1.6595	1.38524	1.49261	193279	143229	2719.5	1.04432	1.17447	2.89601	5.11481
rs12619999	2	107135634	AC108868.5	1.6583	1.38538	1.49261	193813	143196	2719.5	1.04312	1.17457	2.89601	5.11371
rs62154043	2	107143978	AC108868.5	1.65301	1.80345	1.07115	195732	60814	17477.5	1.03884	1.5465	2.08803	4.67337
rs74222505	2	107157015	AC108868.5	1.61801	1.77477	1.07115	210570	64814.5	17477.5	1.00711	1.51883	2.08803	4.61396
rs12052460	2	107157741	AC108868.5	1.61801	1.77477	1.07115	210570	64814.5	17477.5	1.00711	1.51883	2.08803	4.61396
rs716000	2	141722719	LRP1B	-0.718852	2.21467	1.18198	1.03519e+06	23090	11101	0.315484	1.96708	2.28514	4.56771
rs12622921	2	141727106	LRP1B	-0.717081	2.25896	1.18198	1.03747e+06	20893.5	11101	0.31453	2.01049	2.28514	4.61017
rs56925193	2	141727515	LRP1B	-0.715522	2.26687	1.18198	1.03949e+06	20525.5	11101	0.313684	2.01821	2.28514	4.61704
rs75017146	2	141729198	LRP1B	-0.715522	2.25996	1.10462	1.03949e+06	20853.5	15387.5	0.313684	2.01132	2.14334	4.46835
rs76412849	2	141732041	LRP1B	-0.712307	2.26216	1.18198	1043847	20714	11101	0.311867	2.01424	2.28514	4.61125
rs74892910	2	141734739	LRP1B	-0.712307	2.23582	1.18198	1043847	21975	11101	0.311867	1.98857	2.28514	4.58558
rs2556094	2	160685529	LY75-CD302	-2.33611	1.16435	0.880704	41664.5	215252	34482.5	1.71074	0.997556	1.7929	4.5012
rs2729707	2	160687231	LY75-CD302	-2.3364	1.18869	0.880704	41642	206450	34482.5	1.71097	1.01569	1.7929	4.51957
rs2729713	2	160695443	LY75-CD302	-2.25762	1.43166	1.32085	49638	131087	5998.5	1.63469	1.21294	2.55246	5.4001
rs117981923	2	162133764	AC009299.4	1.75241	1.30908	1.23019	158256	165942	9056.5	1.13114	1.11055	2.37354	4.61523
rs147195953	2	162324158	SLC4A10	1.79528	0.820224	1.32085	144286	371149	5998.5	1.17128	0.760956	2.55246	4.4847
rs76505106	2	166137179	SCN2A	1.33851	1.73518	1.52431	374562	70688	2503	0.75698	1.48116	2.93204	5.17018
rs73023719	2	166139127	SCN2A	1.33858	1.49996	1.26985	374542	115429	7417.5	0.757003	1.26819	2.46025	4.48544
rs4387807	2	166146520	SCN2A	1.34544	2.20508	1.03807	369382	23628.5	19778.5	0.763029	1.95707	2.03431	4.75441
rs67885215	2	166149378	SCN2A	1.35324	2.18597	1.03807	363944	24663.5	19778.5	0.76947	1.93845	2.03431	4.74223
rs3769927	2	166155447	SCN2A	1.35858	2.20912	1.34811	359718	23396	5466.5	0.774543	1.96136	2.5928	5.3287
rs3769931	2	166156233	SCN2A	1.35859	2.20928	1.03807	359708	23388	19778.5	0.774553	1.96151	2.03431	4.77037
rs72872496	2	166157453	SCN2A	1.35901	2.21629	1.34811	359330	22978.5	5466.5	0.77501	1.96918	2.5928	5.33699
rs16850375	2	166162913	SCN2A	1.35996	2.2134	1.03807	358592	23181	19778.5	0.775903	1.96537	2.03431	4.77559
rs3769934	2	166166276	SCN2A	1.35701	2.18975	1.34811	360828	24405.5	5466.5	0.773203	1.94302	2.5928	5.30901
rs997507	2	166166437	SCN2A	1.35701	2.18975	1.03807	360828	24405.5	19778.5	0.773203	1.94302	2.03431	4.75053
rs72874307	2	166173914	SCN2A	1.35791	2.03128	1.22171	360186	36011	9484.5	0.773978	1.77407	2.35349	4.90154
rs7586412	2	166175865	SCN2A	1.35894	2.06289	1.22171	359411	33385.5	9484.5	0.774913	1.80695	2.35349	4.93535
rs72874313	2	166178737	SCN2A	1.36169	2.06481	1.26142	357326	33206	7634	0.777439	1.80929	2.44775	5.03448
rs3769944	2	166186208	SCN2A	1.36381	2.02078	1.30271	355807	36904	6617	0.77929	1.76343	2.50984	5.05256
rs2304017	2	166187635	SCN2A	1.36394	2.02491	1.30271	355717	36551	6617	0.779399	1.76761	2.50984	5.05685
rs4303727	2	166192733	SCN2A	1.36562	2.01895	1.30271	354518	37104.5	6617	0.780865	1.76108	2.50984	5.05179
rs57755867	2	166203097	SCN2A	1.368	2.14433	1.26142	352940	27335	7634	0.782803	1.89379	2.44775	5.12434
rs60646078	2	166208738	SCN2A	1.36343	2.09557	1.30271	356098	30643.5	6617	0.778935	1.84417	2.50984	5.13294
rs61009299	2	166208762	SCN2A	1.36343	2.09557	1.30271	356098	30643.5	6617	0.778935	1.84417	2.50984	5.13294
rs72874358	2	166212211	SCN2A	1.36838	2.08939	1.30271	352606	31128	6617	0.783214	1.83735	2.50984	5.13041
rs36099571	2	166215056	SCN2A	1.37371	2.14301	1.30271	348913	27413.5	6617	0.787787	1.89254	2.50984	5.19017
rs72874364	2	166218892	SCN2A	1.37616	2.1454	1.30271	347088	27258.5	6617	0.790065	1.895	2.50984	5.19491
rs66611313	2	166219950	SCN2A	1.37628	2.14528	1.09612	347024	27269	15818	0.790145	1.89484	2.13135	4.81633
rs3769952	2	166222272	SCN2A	1.38033	2.145	1.30271	344114	27290	6617	0.793802	1.8945	2.50984	5.19815
rs3816000	2	166224105	SCN2A	1.38046	2.14527	1.35041	344044	27270.5	5347	0.79389	1.89481	2.60239	5.2911
rs6738837	2	166224175	SCN2A	1.38046	2.14527	1.35041	344044	27270.5	5347	0.79389	1.89481	2.60239	5.2911
rs1966633	2	166226214	SCN2A	1.38106	2.14514	1.09612	343704	27278	15818	0.794319	1.89469	2.13135	4.82036
rs2304014	2	166229930	SCN2A	1.37838	2.11343	1.09612	345544	29438	15818	0.792	1.8616	2.13135	4.78495
rs66524432	2	166469896	CSRNP3	1.73229	1.79546	0.974973	166018	61902	24860.5	1.11035	1.5388	1.93499	4.58414
rs11899256	2	166474235	CSRNP3	1.73243	1.79599	0.974973	165954	61820.5	24860.5	1.11051	1.53937	1.93499	4.58488
rs6731425	2	166484432	CSRNP3	1.72925	1.91757	1.25054	167328	46734.5	8256	1.10694	1.66087	2.41373	5.18154
rs72879788	2	166509620	CSRNP3	1.71529	1.55378	1.52431	172262	103810	2503	1.09431	1.31427	2.93204	5.34062
rs1346004	2	166601046	GALNT3	1.73704	2.36511	0.528563	163888	15680.5	117198	1.11596	2.13514	1.26159	4.51269
rs1895701	2	166603087	GALNT3	-2.59041	2.33744	0.446217	22416	16919	154568	1.97995	2.10213	1.14138	5.22346
rs11680288	2	166603281	GALNT3	1.73704	2.54738	0.779583	163888	8687	49882.5	1.11596	2.39163	1.63256	5.14015
rs13429321	2	166605010	GALNT3	1.73704	2.47912	0.572299	163888	10898.5	100456	1.11596	2.29314	1.32853	4.73762
rs2303393	2	166605800	GALNT3	1.73704	2.48069	0.514981	163888	10841.5	122754	1.11596	2.29542	1.24147	4.65284
rs2303394	2	166605927	GALNT3	1.73704	2.48069	0.514981	163888	10841.5	122754	1.11596	2.29542	1.24147	4.65284
rs13427924	2	166607746	GALNT3	1.73704	2.48048	0.572299	163888	10848	100456	1.11596	2.29515	1.32853	4.73964
rs13406280	2	166610827	GALNT3	1.73951	2.42099	0.561678	162891	13136.5	104228	1.11861	2.21202	1.31252	4.64315
rs62174818	2	166611006	GALNT3	1.73951	2.42099	0.561678	162891	13136.5	104228	1.11861	2.21202	1.31252	4.64315
rs41268661	2	166611086	GALNT3	1.73951	2.42099	0.561678	162891	13136.5	104228	1.11861	2.21202	1.31252	4.64315
rs3791848	2	166613243	GALNT3	-2.5933	2.42996	0.326963	22226.5	12756.5	235397	1.98363	2.22477	0.958703	5.16711
rs13431319	2	166614577	GALNT3	-2.5933	2.42996	0.41102	22226.5	12756.5	174806	1.98363	2.22477	1.08795	5.29635
rs3762552	2	166614779	GALNT3	1.73951	2.43037	0.514981	162891	12741	122754	1.11861	2.2253	1.24147	4.58537
rs4667835	2	166615555	GALNT3	-2.5933	2.43019	0.429782	22226.5	12746	164218	1.98363	2.22513	1.11508	5.32385
rs1968293	2	166617657	GALNT3	1.73951	2.44121	0.678488	162891	12313	70397	1.11861	2.24014	1.48295	4.8417
rs1968294	2	166618262	GALNT3	1.73951	2.44146	0.575856	162891	12294	99243	1.11861	2.24081	1.3338	4.69322
rs34100816	2	166618824	GALNT3	1.73951	2.49326	1.4278	162891	10431	3608.5	1.11861	2.31218	2.77318	6.20396
rs13422985	2	166620636	GALNT3	1.73977	2.37477	0.572299	162768	15164	100456	1.11893	2.14969	1.32853	4.59715
rs1076969	2	166640574	GALNT3	1.73981	2.42238	0.610613	162740	13082	88297	1.11901	2.21383	1.38456	4.7174
rs744158	2	166640575	GALNT3	1.73981	2.42238	0.610613	162740	13082	88297	1.11901	2.21383	1.38456	4.7174
rs62174851	2	166657321	AC009495.2	1.74117	2.07722	1.64592	162100	32169	1566	1.12072	1.82307	3.13571	6.0795
rs13427949	2	166667975	AC009495.4	1.74092	2.03828	1.46714	162258	35424	3034.5	1.1203	1.78121	2.84842	5.74992
rs13413443	2	166672949	AC009495.4	1.74114	1.96997	1.52431	162116	41483.5	2503	1.12068	1.71263	2.93204	5.76535
rs717027	2	166686414	AC009495.4	1.74126	1.98013	1.46714	162048	40521.5	3034.5	1.12086	1.72282	2.84842	5.6921
rs9678548	2	166687828	AC009495.4	1.74125	1.97453	1.46714	162054	41031	3034.5	1.12085	1.71739	2.84842	5.68666
rs17209563	2	166692651	AC009495.3	1.73974	1.91964	1.43719	162782	46514	3389.5	1.1189	1.66292	2.80037	5.58219
rs62176288	2	166694837	AC009495.3	1.7407	1.98751	1.30735	162354	39874	6369	1.12004	1.72981	2.52643	5.37629
rs13399960	2	166698719	AC009495.4	1.74125	1.99193	1.16636	162054	39439	11930.5	1.12085	1.73458	2.25385	5.10927
rs13421971	2	166711604	TTC21B	1.74087	1.85645	1.29791	162276	53839.5	6887.5	1.12025	1.5994	2.49244	5.2121
rs9677856	2	166715857	TTC21B	1.73866	1.82208	1.16981	163247	58176.5	11604.5	1.11766	1.56576	2.26588	4.94929
rs9973361	2	166716499	TTC21B	1.73866	1.82208	1.13187	163247	58176.5	13682	1.11766	1.56576	2.19435	4.87777
rs9973899	2	166717582	TTC21B	1.73969	1.81695	1.23232	162800	58823	8953.5	1.11885	1.56096	2.37851	5.05832
rs962503	2	166720884	TTC21B	1.74098	1.78637	1.70843	162214	63259	1142.5	1.12042	1.52938	3.27265	5.92244
rs111903428	2	166726419	TTC21B	1.73328	1.91763	1.16981	165510	46727	11604.5	1.11168	1.66094	2.26588	5.03849
rs2288704	2	166727227	TTC21B	1.73328	1.92215	0.882575	165510	46298.5	34310.5	1.11168	1.66494	1.79508	4.57169
rs3764998	2	166732527	TTC21B	1.73328	1.7575	1.70843	165510	67221.5	1142.5	1.11168	1.503	3.27265	5.88732
rs10196217	2	166735171	TTC21B	1.74074	1.81291	1.70843	162342	59487	1142.5	1.12007	1.55608	3.27265	5.9488
rs7562833	2	166813930	TTC21B	-2.595	1.81068	0.557417	22070.5	59811	105944	1.98669	1.55372	1.30543	4.84584
rs2114762	2	166813938	TTC21B	-2.595	1.81068	0.557417	22070.5	59811	105944	1.98669	1.55372	1.30543	4.84584
rs7562929	2	166813971	TTC21B	-2.595	1.81068	0.557417	22070.5	59811	105944	1.98669	1.55372	1.30543	4.84584
rs2390316	2	166815896	AC010127.3	-2.595	1.81057	0.557417	22070.5	59821	105944	1.98669	1.55365	1.30543	4.84577
rs67304639	2	166817050	AC010127.3	-2.595	1.80976	0.557417	22070.5	59943.5	105944	1.98669	1.55276	1.30543	4.84488
rs28895971	2	166817338	AC010127.3	-2.595	1.80976	0.557417	22070.5	59943.5	105944	1.98669	1.55276	1.30543	4.84488
rs6735642	2	166825638	AC010127.3	-2.59537	1.78508	0.538704	22024.5	63429.5	113192	1.9876	1.52821	1.27669	4.7925
rs67356803	2	166829083	AC010127.3	1.7411	1.78611	0.984005	162131	63281.5	24193.5	1.12064	1.52923	1.9468	4.59667
rs11520481	2	166831555	AC010127.3	1.73947	1.77467	0.984005	162904	64829	24193.5	1.11857	1.51873	1.9468	4.58411
rs12993279	2	166837838	AC010127.3	1.74048	1.74712	1.02724	162450	68798.5	20718	1.11979	1.49293	2.01416	4.62687
rs567652	2	166861478	SCN1A	1.74025	1.73628	1.08446	162539	70471	16359.5	1.11955	1.48249	2.11673	4.71877
rs577306	2	166871905	SCN1A	1.7408	1.71102	1.08446	162318	74560	16359.5	1.12014	1.458	2.11673	4.69487
rs565348	2	166873299	SCN1A	1.74082	1.71102	1.08446	162306	74560	16359.5	1.12017	1.458	2.11673	4.6949
rs507193	2	166876837	SCN1A	1.74082	1.69331	1.08446	162306	77542	16359.5	1.12017	1.44097	2.11673	4.67787
rs692995	2	166885949	SCN1A	-2.59523	1.68097	0.803458	22038.5	79727	45742	1.98732	1.4289	1.67019	5.08641
rs4667862	2	166888439	SCN1A	-2.59538	1.68252	1.13651	22023	79479	13573	1.98763	1.43025	2.19783	5.61571
rs538921	2	166903188	SCN1A	-2.59539	1.72294	1.72872	22022	72624	959	1.98765	1.46942	3.34869	6.80576
rs7589765	2	166910712	SCN1A	-0.880948	2.20282	1.23418	824264	23738.5	8907.5	0.414438	1.95505	2.38075	4.75024
rs557222	2	166920909	SCN1A	-2.59141	2.15068	0.67705	22330.5	26895	70727	1.98161	1.90083	1.48092	5.36336
rs4667872	2	166958094	AC010127.3	1.74045	1.84203	1.58141	162466	55619.5	1965	1.11974	1.58528	3.03714	5.74216
rs6714844	2	166958799	AC010127.3	1.74045	1.84203	1.58141	162466	55619.5	1965	1.11974	1.58528	3.03714	5.74216
rs16851533	2	166970049	AC010127.3	1.7404	1.7858	1.65608	162490	63320	1375.5	1.11968	1.52896	3.19204	5.84068
rs572878	2	166971085	AC010127.3	-2.59434	1.78599	0.412513	22155.5	63295	173886	1.98502	1.52913	1.09024	4.6044
rs573834	2	166971191	AC010127.3	-2.59434	1.78763	0.447101	22155.5	63015	154060	1.98502	1.53106	1.14281	4.6589
rs12613742	2	167010192	AC010127.3	-2.58902	2.02898	0.507613	22488	36204.5	125910	1.97855	1.77174	1.23044	4.98074
rs6757314	2	167195035	SCN9A	1.73467	1.91983	0.854479	164929	46504	38191.5	1.11321	1.66301	1.74854	4.52476
rs6729030	2	167195331	SCN9A	1.73467	1.89989	0.951681	164929	48764.5	26934.5	1.11321	1.6424	1.9002	4.6558
rs13406727	2	167260639	SCN7A	1.72216	1.90547	0.854603	169662	48099	38183.5	1.10092	1.64837	1.74863	4.49792
rs1528488	2	167280228	SCN7A	0.576578	2.05916	1.46364	1.23722e+06	33724.5	3065.5	0.238056	1.80256	2.844	4.88462
rs1528480	2	167283679	SCN7A	0.576578	2.05956	1.41479	1.23722e+06	33677	3946	0.238056	1.80317	2.73435	4.77557
rs3748895	2	167284520	SCN7A	0.576578	2.05956	1.41479	1.23722e+06	33677	3946	0.238056	1.80317	2.73435	4.77557
rs3828174	2	167287525	SCN7A	0.576577	2.06834	1.46364	1237229	32937	3065.5	0.238054	1.81282	2.844	4.89488
rs11900439	2	167290091	SCN7A	0.576577	2.06884	1.26018	1237229	32898.5	7648.5	0.238054	1.81333	2.44693	4.49831
rs2390415	2	167293173	SCN7A	0.576588	2.06902	1.26018	1237198	32889.5	7648.5	0.238065	1.81345	2.44693	4.49844
rs7566386	2	167742601	XIRP2	1.68703	1.78996	1.19264	182738	62729	10627	1.06868	1.53304	2.30409	4.9058
rs10207645	2	167743644	XIRP2	1.68673	1.78996	1.19264	182852	62729	10627	1.0684	1.53304	2.30409	4.90553
rs13391943	2	167744256	XIRP2	1.68673	1.78996	1.19264	182852	62729	10627	1.0684	1.53304	2.30409	4.90553
rs9679716	2	167744735	XIRP2	1.68673	1.78996	1.19264	182852	62729	10627	1.0684	1.53304	2.30409	4.90553
rs7580842	2	167746091	XIRP2	1.6852	1.73612	1.26991	183451	70513.5	7401	1.06698	1.48223	2.46121	5.01043
rs12473079	2	167758613	XIRP2	1.68299	1.98568	0.832487	184334	40032	41146	1.0649	1.7281	1.71618	4.50917
rs1807780	2	167802274	XIRP2	1.71422	2.04838	1.05168	172636	34565	19002.5	1.09337	1.79187	2.05169	4.93693
rs16852996	2	167990190	XIRP2	1.74043	1.40325	1.58226	162473	138264	1942	1.11972	1.18979	3.04225	5.35177
rs57540214	2	167990851	XIRP2	1.74031	1.40325	1.58226	162521	138264	1942	1.11959	1.18979	3.04225	5.35164
rs60303897	2	167990990	XIRP2	1.74031	1.40325	1.58226	162521	138264	1942	1.11959	1.18979	3.04225	5.35164
rs57291658	2	167991362	XIRP2	1.74031	1.40325	1.50036	162521	138264	2659.5	1.11959	1.18979	2.9057	5.21509
rs78718827	2	167991550	XIRP2	1.74031	1.40325	1.50036	162521	138264	2659.5	1.11959	1.18979	2.9057	5.21509
rs75567048	2	167992158	XIRP2	1.74031	1.40325	1.50036	162521	138264	2659.5	1.11959	1.18979	2.9057	5.21509
rs113660498	2	167993623	XIRP2	1.74057	1.40052	1.50036	162406	139018	2659.5	1.1199	1.18743	2.9057	5.21304
rs112078108	2	167995363	XIRP2	1.74036	1.36638	1.3411	162503	148614	5572	1.11964	1.15844	2.58449	4.86258
rs11900989	2	167996142	XIRP2	1.74036	1.36638	1.3482	162503	148614	5409.5	1.11964	1.15844	2.59735	4.87543
rs75861135	2	167996406	XIRP2	1.74036	1.36638	1.4278	162503	148614	3608.5	1.11964	1.15844	2.77318	5.05126
rs78242555	2	167996922	XIRP2	1.74036	1.36638	1.50898	162503	148614	2631	1.11964	1.15844	2.91038	5.18847
rs16853036	2	168001470	XIRP2	1.74126	1.69393	1.52469	162048	77397.5	2460.5	1.12086	1.44178	2.93948	5.50212
rs882779	2	168408957	AC074363.1	-2.18287	-0.775664	2.08081	59899.5	NA	170	1.55308	0	4.10006	5.65314
rs1227152	2	168485988	RNU7-148P	-2.49345	1.25796	1.58226	27988.5	183115	1942	1.88352	1.06778	3.04225	5.99356
rs1147144	2	168490386	RNU7-148P	1.65402	1.19345	1.52469	195420	204684	2460.5	1.03953	1.01942	2.93948	4.99844
rs1226905	2	168492460	RNU7-148P	1.654	0.77603	1.58226	195423	394925	1942	1.03953	0.733989	3.04225	4.81577
rs12987185	2	168570749	CTAGE14P	1.72157	1.80814	1.26593	169820	60149	7491.5	1.10052	1.55128	2.45594	5.10773
rs34416992	2	168571564	CTAGE14P	1.72159	1.9557	1.47183	169812	42928	2968.5	1.10053	1.69776	2.85797	5.65627
rs12692863	2	168573723	CTAGE14P	-2.57233	2.17083	0.589659	23394	25583.5	94362.5	1.9614	1.92254	1.3557	5.23965
rs2044682	2	168574523	CTAGE14P	-2.57892	2.08567	0.548154	23029	31453.5	109023	1.96823	1.83283	1.29299	5.09405
rs10205163	2	168575987	CTAGE14P	-2.57889	2.07797	0.589659	23032	32122	94362.5	1.96817	1.8237	1.3557	5.14758
rs13417361	2	168576627	CTAGE14P	-2.57889	2.12877	0.548154	23032	28274	109023	1.96817	1.87912	1.29299	5.14027
rs116349455	2	168666598	AC016723.4	0.616856	2.10819	2.01862	1178815	29805	301	0.259058	1.85621	3.85194	5.96721
rs35098789	2	168670364	AC016723.4	0.616903	1.9322	1.76587	1178712	45230.5	851	0.259096	1.67507	3.40057	5.33474
rs74901086	2	168897535	STK39	0.619092	2.39324	1.07475	1.17563e+06	14213	17144.5	0.260233	2.17782	2.09638	4.53443
rs80352200	2	168901157	STK39	0.619075	2.43754	1.1515	1.17566e+06	12434.5	12887.5	0.260224	2.23588	2.22033	4.71643
rs79709779	2	168909015	STK39	0.619466	2.49305	1.31573	1175121	10449	6144	0.260421	2.31143	2.54205	5.1139
rs12470996	2	168911618	STK39	0.619424	2.4934	1.31573	1.17519e+06	10425.5	6144	0.260396	2.31241	2.54205	5.11486
rs12479070	2	168912084	STK39	0.619424	2.4934	1.18711	1.17519e+06	10425.5	10826.5	0.260396	2.31241	2.29602	4.86882
rs2290106	2	168921669	STK39	0.618986	2.49939	1.39517	1.17577e+06	10174	4411	0.260183	2.32301	2.68597	5.26916
rs75172895	2	168922154	STK39	0.618986	2.50102	1.39517	1.17577e+06	10122	4411	0.260183	2.32524	2.68597	5.27139
rs3769419	2	168922651	STK39	0.618986	2.49373	1.2755	1.17577e+06	10406.5	7258	0.260183	2.3132	2.46969	5.04307
rs57290981	2	168923638	STK39	0.618986	2.47633	1.2755	1.17577e+06	10999	7258	0.260183	2.28915	2.46969	5.01902
rs80199186	2	168925998	STK39	0.618997	2.33334	1.7997	1.17574e+06	17080	753.5	0.260193	2.09802	3.45342	5.81163
rs74844071	2	168933900	STK39	0.620192	1.73332	1.47596	1.17402e+06	70980.5	2942.5	0.260827	1.47937	2.86179	4.60198
rs12472379	2	168937679	STK39	0.626035	1.71429	1.47596	1.16539e+06	74058	2942.5	0.264032	1.46093	2.86179	4.58675
rs6759037	2	169036789	STK39	0.644815	2.87678	0.612236	1138740	2851	87786.5	0.274079	2.87551	1.38708	4.53666
rs16855074	2	169043083	STK39	0.646073	2.90291	0.612236	1137050	2537	87786.5	0.274725	2.92618	1.38708	4.58798
rs16855101	2	169051157	STK39	0.646571	2.91485	0.612236	1.13649e+06	2380	87786.5	0.274937	2.95393	1.38708	4.61594
rs11891777	2	169071038	STK39	0.648126	2.36655	1.22616	1134575	15608	9319	0.275671	2.13716	2.36113	4.77396
rs11897461	2	169071139	STK39	0.648126	2.54335	1.22616	1134575	8814	9319	0.275671	2.38533	2.36113	5.02214
rs76685595	2	169071730	STK39	0.648194	2.56566	1.25143	1134481	8095	8175.5	0.275707	2.42229	2.41799	5.11598
rs79107712	2	169075477	STK39	0.648449	2.66866	1.18903	1.1341e+06	5850	10687.5	0.275852	2.56335	2.30163	5.14083
rs56088988	2	169075731	STK39	0.648449	2.66936	0.999711	1.1341e+06	5839	22896.5	0.275852	2.56417	1.97073	4.81075
rs77799040	2	169077008	STK39	0.649236	2.65893	1.18903	1133149	6063	10687.5	0.276217	2.54782	2.30163	5.12566
rs2271739	2	169078520	STK39	0.641943	2.65893	1.14483	1.14251e+06	6063	13170.5	0.272644	2.54782	2.2109	5.03136
rs61031474	2	169083490	STK39	0.642322	2.66408	1.03325	1142009	5945	20209.5	0.272835	2.55635	2.02495	4.85414
rs73013478	2	169103143	STK39	0.63795	2.41931	1.03508	1148538	13207	19987	0.270359	2.2097	2.02976	4.50981
rs10930335	2	169530546	CERS6	-0.963865	1.15241	1.72079	724782	219592	1023.5	0.470296	0.988889	3.32042	4.7796
rs10174264	2	169531261	CERS6	-0.963811	1.19702	1.72079	724838	203521	1023.5	0.470263	1.02189	3.32042	4.81257
rs10174543	2	169531517	CERS6	-0.963811	1.19702	1.72079	724838	203521	1023.5	0.470263	1.02189	3.32042	4.81257
rs10185539	2	169531561	CERS6	-0.963811	1.19702	1.72079	724838	203521	1023.5	0.470263	1.02189	3.32042	4.81257
rs7424633	2	169532028	CERS6	-0.963811	1.19702	1.72079	724838	203521	1023.5	0.470263	1.02189	3.32042	4.81257
rs7422717	2	169532089	CERS6	-0.963811	1.19702	1.72079	724838	203521	1023.5	0.470263	1.02189	3.32042	4.81257
rs9678422	2	169532214	CERS6	-0.963811	1.19702	1.72079	724838	203521	1023.5	0.470263	1.02189	3.32042	4.81257
rs9287899	2	169532411	CERS6	-0.963811	1.19702	1.72079	724838	203521	1023.5	0.470263	1.02189	3.32042	4.81257
rs9287900	2	169532499	CERS6	-0.963811	1.19702	1.72079	724838	203521	1023.5	0.470263	1.02189	3.32042	4.81257
rs1424938	2	169536163	CERS6	-0.963791	1.26871	1.72079	724879	179292	1023.5	0.470239	1.07694	3.32042	4.8676
rs4667586	2	169537893	CERS6	-0.963167	1.28296	1.72079	725654	174418	1023.5	0.469775	1.08891	3.32042	4.87911
rs2893101	2	169538338	CERS6	-0.963167	1.28296	1.72079	725654	174418	1023.5	0.469775	1.08891	3.32042	4.87911
rs8179552	2	169543881	CERS6	-0.96279	1.28296	1.72079	726106	174418	1023.5	0.469504	1.08891	3.32042	4.87883
rs4668101	2	169590221	CERS6	-0.963311	0.92921	1.76587	725430	314555	851	0.469909	0.832807	3.40057	4.70329
rs6433088	2	169594615	CERS6	-0.963273	0.92921	1.67145	725497	314555	1255	0.469868	0.832807	3.23186	4.53454
rs7589456	2	169595642	CERS6	-0.963311	0.92921	1.67145	725430	314555	1255	0.469909	0.832807	3.23186	4.53458
rs7558965	2	169597715	CERS6	-0.963296	1.10663	1.76587	725449	236903	851	0.469897	0.955934	3.40057	4.82641
rs4668103	2	169603048	CERS6	-0.963332	0.898991	1.67145	725398	328692	1255	0.469927	0.813715	3.23186	4.5155
rs8304	2	169630835	CERS6	-0.962567	0.9295	1.79988	726366	314441	734.5	0.469349	0.832965	3.46451	4.76683
rs4233821	2	169632725	CERS6	-0.962596	0.927462	1.67145	726338	315370	1255	0.469365	0.831684	3.23186	4.53291
rs6433092	2	169635817	CERS6	-0.962439	1.1614	1.86505	726490	216382	619.5	0.469275	0.995283	3.53846	5.00302
rs1402840	2	169636651	CERS6-AS1	-0.962439	1.1614	1.67145	726490	216382	1255	0.469275	0.995283	3.23186	4.69642
rs3845726	2	169646622	CERS6-AS1	-0.953088	1.28651	1.65417	737364	173156	1408	0.462822	1.09207	3.1819	4.73679
rs16856332	2	169840574	ABCB11	0.653641	1.92831	1.71615	1.12713e+06	45656.5	1080	0.278529	1.671	3.29708	5.24661
rs73018782	2	169844794	ABCB11	0.65363	1.92831	1.44125	1.12714e+06	45656.5	3362.5	0.278526	1.671	2.80384	4.75337
rs115504026	2	169846352	ABCB11	0.653625	1.94107	1.78741	1127156	44251	825.5	0.27852	1.68458	3.41379	5.37689
rs78223310	2	169846818	ABCB11	0.653625	1.94107	1.78741	1127156	44251	825.5	0.27852	1.68458	3.41379	5.37689
rs2287614	2	169847544	ABCB11	0.653625	1.93857	1.71615	1127156	44514.5	1080	0.27852	1.682	3.29708	5.2576
rs2287613	2	169847758	ABCB11	0.653625	1.93857	1.36688	1127156	44514.5	4832	0.27852	1.682	2.64638	4.6069
rs3770597	2	169849841	ABCB11	0.653621	1.96025	1.78741	1127167	42449	825.5	0.278516	1.70264	3.41379	5.39494
rs74373131	2	169850754	ABCB11	0.653616	1.96025	1.71615	1127171	42449	1080	0.278514	1.70264	3.29708	5.27823
rs4148779	2	169853706	ABCB11	0.653613	1.98166	1.71615	1.12717e+06	40386	1080	0.278513	1.72427	3.29708	5.29987
rs75736505	2	169856486	ABCB11	0.653605	1.97684	1.78741	1.12719e+06	40829	825.5	0.278509	1.71954	3.41379	5.41183
rs61504845	2	169856729	ABCB11	0.653605	1.97684	1.51639	1.12719e+06	40829	2595.5	0.278509	1.71954	2.91628	4.91433
rs73020774	2	169857087	ABCB11	0.653605	1.97684	1.51639	1.12719e+06	40829	2595.5	0.278509	1.71954	2.91628	4.91433
rs112202984	2	169858076	ABCB11	0.653379	2.0107	1.78741	1.12748e+06	37810.5	825.5	0.278395	1.75289	3.41379	5.44507
rs12612482	2	169918509	DHRS9	1.75208	3.18016	0.634248	158379	599	81589	1.13081	3.55308	1.41887	6.10276
rs55900951	2	169922910	DHRS9	1.74624	2.85345	0.684486	160232	3241	69040	1.12575	2.81982	1.4914	5.43698
rs16856430	2	169923927	DHRS9	1.74624	2.84805	0.550412	160232	3308	108288	1.12575	2.81094	1.29592	5.23261
rs56069956	2	169926566	DHRS9	1.74623	2.85568	0.684486	160236	3201	69040	1.12574	2.82522	1.4914	5.44237
rs7557520	2	169935493	DHRS9	1.7509	2.35541	0.691251	158779	16137.5	67265.5	1.12971	2.12267	1.50271	4.75509
rs7560772	2	169936183	DHRS9	1.75093	2.53784	0.364351	158776	8976	205609	1.12972	2.37742	1.01746	4.5246
rs6753502	2	169943259	DHRS9	1.74811	2.5925	0.442174	159684	7453	156972	1.12724	2.45817	1.13468	4.7201
rs6757032	2	169943905	DHRS9	1.74811	2.59219	0.33056	159684	7463	232398	1.12724	2.45759	0.964271	4.5491
rs1059261	2	169952233	DHRS9	1.74811	2.59279	0.388777	159684	7447	189372	1.12724	2.45852	1.05319	4.63896
rs3732040	2	169952530	DHRS9	1.74811	2.5915	0.390105	159684	7492	188414	1.12724	2.45591	1.05539	4.63854
rs16856446	2	169954160	DHRS9	1.74811	2.58352	0.299288	159684	7646	258939	1.12724	2.44707	0.917307	4.49162
rs73028953	2	169957870	AC007556.3	1.75102	2.62723	0.406174	158743	6724	177872	1.12981	2.50288	1.08039	4.71308
rs78597444	2	169979578	LRP2	1.7523	1.75521	1.20183	158291	67534	10339	1.13105	1.50098	2.31603	4.94806
rs149266978	2	171321491	MYO3B	0.563522	2.34763	2.08081	1.25679e+06	16442.5	170	0.231242	2.11454	4.10006	6.44583
rs55724106	2	171331095	MYO3B	0.563321	3.03762	1.58226	1.25709e+06	1333.5	1942	0.231138	3.20551	3.04225	6.4789
rs75590771	2	171332206	MYO3B	0.563288	2.89184	1.95172	1.25712e+06	2647.5	409	0.231126	2.90767	3.71878	6.85757
rs75086402	2	171340236	MYO3B	0.563181	2.42579	1.97231	1.25729e+06	12946.5	347	0.231068	2.21835	3.79018	6.23959
rs74529054	2	171340350	MYO3B	0.563134	2.42579	1.97231	1257353	12946.5	347	0.231047	2.21835	3.79018	6.23957
rs17498333	2	171345915	MYO3B	0.563097	2.67938	2.08081	1.25742e+06	5642	170	0.231022	2.57907	4.10006	6.91015
rs143256593	2	171348007	MYO3B	0.563054	2.62803	1.97231	1257468	6707	347	0.231007	2.50398	3.79018	6.52516
rs145822975	2	171348212	MYO3B	0.563054	2.4727	1.97231	1257468	11114	347	0.231007	2.28463	3.79018	6.30581
rs62170724	2	171353456	MYO3B	0.562984	2.38452	1.88379	1257638	14596	532	0.230948	2.16627	3.60459	6.00181
rs78202288	2	171361842	MYO3B	0.56283	1.00099	1.83559	1.25787e+06	281124	654.5	0.230868	0.881607	3.51459	4.62707
rs62168184	2	171405483	MYO3B	0.561675	1.11906	1.95172	1259586	232402	409	0.230276	0.964264	3.71878	4.91332
rs3749034	2	171673475	GAD1	0.576514	1.89078	1.35505	1.23734e+06	49970.5	5153.5	0.238013	1.63179	2.6184	4.48821
rs113954298	2	174674675	RP11-796E10.1	1.88716	1.02636	1.20778	117764	269888	9933	1.25949	0.89932	2.33342	4.49224
rs212362	2	175837613	CHN1	-2.70709	0.854028	1.54302	17165	353038	2212	2.09586	0.782683	2.98572	5.86426
rs1150186	2	175893333	RNU6-1290P	-2.70909	1.10268	0.826845	17089.5	238565	41639	2.09777	0.952897	1.711	4.76168
rs12615750	2	175935264	ATF2	1.74145	1.49421	1.1887	161978	116724	10719.5	1.12105	1.26334	2.30033	4.68472
rs2302663	2	175939604	ATF2	1.73923	1.49403	1.1887	162996	116774	10719.5	1.11833	1.26316	2.30033	4.68181
rs3755488	2	175944051	ATF2	1.73362	1.58375	1.1887	165382	97737	10719.5	1.11201	1.34045	2.30033	4.75279
rs35522805	2	175952130	ATF2	1.73228	1.58379	1.1887	166019	97730.5	10719.5	1.11035	1.34047	2.30033	4.75115
rs2300582	2	175953081	ATF2	1.7319	1.58381	1.1887	166232	97724	10719.5	1.10979	1.3405	2.30033	4.75062
rs13416105	2	175954141	ATF2	1.7319	1.5838	1.1887	166232	97727	10719.5	1.10979	1.34049	2.30033	4.75061
rs16863030	2	175957533	ATF2	1.73252	1.59157	1.1887	165917	96188.5	10719.5	1.11061	1.34738	2.30033	4.75832
rs12994733	2	175959626	ATF2	1.73273	1.59158	1.1887	165800	96187	10719.5	1.11092	1.34739	2.30033	4.75864
rs2072537	2	175962485	ATF2	1.73246	1.59141	1.20253	165939	96225.5	10271	1.11056	1.34721	2.31889	4.77666
rs2072538	2	175962664	ATF2	1.73246	1.59141	1.20253	165939	96225.5	10271	1.11056	1.34721	2.31889	4.77666
rs145838829	2	175965603	ATF2	1.73231	1.57611	1.20253	166011	99226.5	10271	1.11037	1.33388	2.31889	4.76314
rs192738689	2	175972949	ATF2	1.7313	1.57628	1.1887	166428	99196	10719.5	1.10928	1.33401	2.30033	4.74362
rs71419417	2	175974455	ATF2	1.73104	1.57628	1.1887	166522	99196	10719.5	1.10903	1.33401	2.30033	4.74337
rs13383680	2	175980545	ATF2	1.72917	1.57624	1.20253	167358	99209.5	10271	1.10686	1.33395	2.31889	4.7597
rs3771928	2	175985652	ATF2	1.71409	1.57631	1.1887	172676	99186	10719.5	1.09327	1.33405	2.30033	4.72766
rs3771929	2	175988164	ATF2	1.71417	1.57634	1.1887	172650	99171.5	10719.5	1.09334	1.33412	2.30033	4.72778
rs1560739	2	175998930	ATF2	1.71137	1.60661	1.1887	173564	93534	10719.5	1.09104	1.35953	2.30033	4.75091
rs16863052	2	176000502	ATF2	1.71087	1.60595	1.1887	173704	93663	10719.5	1.09069	1.35894	2.30033	4.74996
rs3755490	2	176001889	ATF2	1.7108	1.61401	1.1887	173728	91994	10719.5	1.09063	1.36675	2.30033	4.75771
rs13388380	2	176005972	ATF2	1.67954	1.61401	1.1887	185704	91994	10719.5	1.06168	1.36675	2.30033	4.72876
rs79877511	2	176010820	ATF2	1.67953	1.61461	1.1887	185718	91902	10719.5	1.06165	1.36718	2.30033	4.72916
rs35932938	2	176011012	ATF2	1.67953	1.61466	1.1887	185718	91880.5	10719.5	1.06165	1.36728	2.30033	4.72926
rs78282928	2	176011137	ATF2	1.67953	1.61465	1.1887	185718	91888	10719.5	1.06165	1.36725	2.30033	4.72923
rs10439298	2	176030479	ATF2	1.67591	1.63674	1.1887	187120	87753.5	10719.5	1.05838	1.38724	2.30033	4.74595
rs10439260	2	176030669	ATF2	1.67591	1.63674	1.1887	187120	87753.5	10719.5	1.05838	1.38724	2.30033	4.74595
rs10189158	2	176037879	ATF2	1.67446	1.64625	1.20253	187620	85984	10271	1.05723	1.39609	2.31889	4.7722
rs77472510	2	176038562	ATP5G3	1.67446	1.64624	1.16673	187620	85985.5	11888	1.05723	1.39608	2.2554	4.7087
rs10196497	2	176040573	ATP5G3	1.67428	1.64624	1.16673	187707	85985.5	11888	1.05702	1.39608	2.2554	4.7085
rs268223	2	176043618	ATP5G3	-2.60053	1.64754	0.645125	21783	85741	78288.5	1.99239	1.39732	1.43681	4.82651
rs268225	2	176044460	ATP5G3	-2.60048	1.64754	0.7995	21786	85741	46189.5	1.99233	1.39732	1.66596	5.0556
rs268229	2	176046655	ATP5G3	-2.59998	1.64928	0.410335	21814.5	85431	175363	1.99176	1.39889	1.08657	4.47721
rs268231	2	176047323	ATP5G3	-2.59996	1.64928	0.410335	21817	85431	175363	1.99171	1.39889	1.08657	4.47716
rs10497435	2	176047668	ATP5G3	1.67291	1.64946	1.20253	188200	85404.5	10271	1.05589	1.39902	2.31889	4.7738
rs145994685	2	176048347	ATP5G3	1.67291	1.67083	1.20253	188200	81552.5	10271	1.05589	1.41907	2.31889	4.79384
rs75367779	2	176048790	ATP5G3	1.67274	1.67083	1.1887	188244	81552.5	10719.5	1.05578	1.41907	2.30033	4.77518
rs268235	2	176050215	ATP5G3	-2.59207	1.67103	0.795908	22305	81505.5	46751	1.9821	1.41932	1.66071	5.06213
rs268237	2	176050714	ATP5G3	-2.59207	1.67032	0.795908	22305	81656	46751	1.9821	1.41852	1.66071	5.06133
rs10184483	2	176050748	ATP5G3	1.66576	1.67032	1.1887	191112	81656	10719.5	1.04922	1.41852	2.30033	4.76806
rs28663099	2	176052238	ATP5G3	1.66381	1.67032	1.1887	191772	81656	10719.5	1.04772	1.41852	2.30033	4.76657
rs142787830	2	176052969	ATP5G3	1.66358	1.67032	1.1887	191838	81656	10719.5	1.04757	1.41852	2.30033	4.76642
rs2359564	2	176053277	ATP5G3	1.66324	1.67032	1.1887	191972	81656	10719.5	1.04726	1.41852	2.30033	4.76611
rs268240	2	176053915	ATP5G3	-2.58938	1.67032	0.795908	22471	81656	46751	1.97888	1.41852	1.66071	5.05811
rs12473789	2	179250742	OSBPL6	1.6264	2.23822	0.710631	206640	21866	62892.5	1.01529	1.99073	1.53191	4.53793
rs10930830	2	179251630	OSBPL6	1.62148	2.24669	0.735527	208872	21474	58015.5	1.01063	1.99859	1.56696	4.57618
rs2304340	2	179260382	OSBPL6	-2.54774	2.38486	0.241748	24752	14579	319114	1.93689	2.16678	0.826558	4.93023
rs72953347	2	179274829	AC009948.5	1.60888	2.2772	0.710631	214712	20054	62892.5	0.998648	2.0283	1.53191	4.55886
rs10173183	2	179276427	AC009948.5	1.6084	2.61614	0.508417	214938	6988	125408	0.998191	2.48615	1.23218	4.71652
rs11688081	2	179280799	AC009948.5	1.60682	2.62145	0.485332	215672	6840.5	135742	0.99671	2.49542	1.19779	4.68992
rs7589565	2	179282337	AC009948.5	1.60579	2.61965	0.51305	216116	6885	123521	0.995818	2.4926	1.23876	4.72718
rs10188593	2	179285938	AC009948.5	1.60344	2.65616	0.429032	217212	6107	164622	0.993619	2.54468	1.11402	4.65231
rs57115861	2	179290692	AC009948.5	1.59821	2.65665	0.429032	219624	6095.5	164622	0.988823	2.54549	1.11402	4.64833
rs28773318	2	179290964	AC009948.5	1.59821	2.65665	0.429032	219624	6095.5	164622	0.988823	2.54549	1.11402	4.64833
rs3769867	2	179295843	PRKRA	1.59594	2.65638	0.429032	220550	6100	164622	0.986997	2.54517	1.11402	4.64619
rs6739142	2	179297824	PRKRA	1.60646	2.96522	0.267864	215844	1879	290362	0.996365	3.05658	0.867564	4.92051
rs10930831	2	179303976	PRKRA	1.59826	2.96522	0.272591	219600	1879	285596	0.988871	3.05658	0.874753	4.9202
rs2288320	2	179308502	PRKRA	1.59745	2.9736	0.429032	219899	1806.5	164622	0.988281	3.07367	1.11402	5.17596
rs2288321	2	179308520	PRKRA	1.59745	3.00256	0.782038	219899	1546	49555.5	0.988281	3.14129	1.63541	5.76499
rs2886712	2	179311529	PRKRA	1.59702	2.9083	0.098627	220094	2485.5	550568	0.987897	2.93509	0.589693	4.51268
rs3752689	2	179312613	PRKRA	1.59702	2.9083	0.267864	220094	2485.5	290362	0.987897	2.93509	0.867564	4.79055
rs13382684	2	179313682	PRKRA	1.59678	2.90793	0.429032	220187	2488.5	164622	0.987712	2.93457	1.11402	5.03629
rs1967327	2	179314359	PRKRA	1.59678	2.90793	0.429032	220187	2488.5	164622	0.987712	2.93457	1.11402	5.03629
rs7598228	2	179339606	FKBP7	1.59435	2.76808	0.217719	221181	4370	346964	0.985756	2.69002	0.790219	4.466
rs16866352	2	179368380	PLEKHA3	1.41516	2.66458	0.412087	320622	5936.5	174124	0.824511	2.55697	1.08964	4.47113
rs16866358	2	179380096	PLEKHA3	1.4106	2.67638	0.73453	323740	5685.5	58179	0.820307	2.57573	1.56574	4.96178
rs13029629	2	179380165	PLEKHA3	1.4106	2.67638	0.73453	323740	5685.5	58179	0.820307	2.57573	1.56574	4.96178
rs12618265	2	179382809	PLEKHA3	1.40904	2.74032	0.638417	324718	4737	80176	0.818998	2.655	1.42646	4.90046
rs12694023	2	206251867	PARD3B	5.61782	-1.79868	-1.02378	48	NA	NA	4.64926	0	0	4.64926
rs698904	2	206252963	PARD3B	5.61778	-1.79868	-0.840785	49.5	NA	NA	4.6359	0	0	4.6359
rs698905	2	206253276	PARD3B	5.61778	-1.79868	-1.02378	49.5	NA	NA	4.6359	0	0	4.6359
rs849240	2	206254147	PARD3B	5.61754	-1.79868	-1.86472	51	NA	NA	4.62293	0	0	4.62293
rs849237	2	206256853	PARD3B	5.61698	-1.79868	-0.896606	52.5	NA	NA	4.61034	0	0	4.61034
rs849236	2	206257360	PARD3B	5.61698	-1.79868	-1.08391	52.5	NA	NA	4.61034	0	0	4.61034
rs3791958	2	218722896	TNS1	-1.09608	1.30583	1.6308	578982	167044	1614.5	0.567839	1.10767	3.12247	4.79798
rs6748893	2	240686528	AC093802.1	-0.803436	1.96265	1.24344	920412	42241	8505.5	0.366522	1.70477	2.4008	4.4721
rs6752630	2	240686621	AC093802.1	-0.803436	1.96265	1.24344	920412	42241	8505.5	0.366522	1.70477	2.4008	4.4721
rs6749416	2	240686946	AC093802.1	-0.803436	1.96566	1.24344	920412	41974.5	8505.5	0.366522	1.70752	2.4008	4.47485
rs10204151	2	240687304	AC093802.1	-0.803436	1.96566	1.3383	920412	41974.5	5592	0.366522	1.70752	2.58294	4.65698
rs10166675	2	240689485	AC093802.1	-0.803342	2.02022	1.24344	920562	36977.5	8505.5	0.366451	1.76257	2.4008	4.52982
rs6711616	2	240690609	AC093802.1	-0.803269	2.02022	1.3383	920654	36977.5	5592	0.366407	1.76257	2.58294	4.71191
rs6715327	2	240691338	AC093802.1	-0.803237	2.04096	1.3383	920705	35177	5592	0.366384	1.78425	2.58294	4.73357
rs7600379	2	240692763	AC093802.1	-0.803036	2.0652	1.24344	921024	33168	8505.5	0.366233	1.80978	2.4008	4.57682
rs1317914	2	240694840	AC093802.1	-0.802638	2.04834	1.3383	921586	34570	5592	0.365968	1.79181	2.58294	4.74071
rs10169181	2	240696187	AC093802.1	-0.802638	2.0484	1.24344	921586	34562	8505.5	0.365968	1.79191	2.4008	4.55868
rs10172904	2	240696914	AC093802.1	-0.802624	2.05261	1.3383	921612	34203	5592	0.365956	1.79644	2.58294	4.74533
rs7569640	2	240697878	AC093802.1	-0.802542	2.03484	1.3383	921709	35680.5	5592	0.36591	1.77807	2.58294	4.72692
rs10933613	2	240831679	NDUFA10	0.552731	1.93693	1.66255	1.27278e+06	44715	1321	0.225752	1.68005	3.2096	5.1154
rs6437296	2	240832625	NDUFA10	0.552721	1.93235	1.38686	1.27279e+06	45223	4539	0.225749	1.67515	2.67354	4.57444
rs4572627	2	240832681	NDUFA10	0.552721	1.93207	1.66255	1.27279e+06	45254	1321	0.225749	1.67485	3.2096	5.1102
rs4289227	2	240832785	NDUFA10	0.552721	1.93343	1.60824	1.27279e+06	45081.5	1735	0.225749	1.67651	3.0912	4.99346
rs11676907	2	240837800	NDUFA10	0.551642	1.77422	1.66255	1.27419e+06	64870.5	1321	0.22527	1.51846	3.2096	4.95333
rs6728949	2	240866378	NDUFA10	-0.801622	1.83344	1.34215	923037	56660	5547.5	0.365285	1.57723	2.58641	4.52892
rs4505564	2	240871018	NDUFA10	-0.801948	2.02719	1.33327	922553	36348.5	5704.5	0.365513	1.77002	2.57429	4.70982
rs11677762	2	240871129	NDUFA10	-0.801948	2.02719	1.33327	922553	36348.5	5704.5	0.365513	1.77002	2.57429	4.70982
rs78234627	2	241015189	OR9S24P	0.640995	1.49207	2.12282	1143951	117194	140.5	0.272097	1.2616	4.18283	5.71652
rs78181652	2	241018360	OR9S24P	0.640897	1.49396	2.12282	1.1441e+06	116810	140.5	0.272039	1.26302	4.18283	5.71789
rs116862196	2	241019463	OR9S24P	0.640866	1.49396	2.12282	1.14414e+06	116810	140.5	0.272023	1.26302	4.18283	5.71788
rs76617141	2	241020168	OR9S24P	0.640866	1.49396	2.12282	1.14414e+06	116810	140.5	0.272023	1.26302	4.18283	5.71788
rs76934744	2	241021446	OR9S24P	0.640765	1.48721	2.12282	1.14437e+06	118237	140.5	0.271939	1.25775	4.18283	5.71252
rs77350158	2	241021768	OR9S24P	0.640765	1.48721	2.12282	1.14437e+06	118237	140.5	0.271939	1.25775	4.18283	5.71252
rs74841552	2	241021935	OR9S24P	0.640765	1.48721	2.12282	1.14437e+06	118237	140.5	0.271939	1.25775	4.18283	5.71252
rs149411509	2	241023812	OR9S24P	0.640649	1.48721	2.12282	1144550	118237	140.5	0.271869	1.25775	4.18283	5.71245
rs77086082	2	241043575	OR5S1P	0.639511	1.53179	1.79138	1146265	108433	780	0.271219	1.29534	3.43841	5.00497
rs78714307	2	241043992	OR5S1P	0.639462	1.53179	1.66255	1.14631e+06	108433	1321	0.271202	1.29534	3.2096	4.77615
rs75602521	2	241044089	OR5S1P	0.639394	1.53179	1.66255	1146381	108433	1321	0.271175	1.29534	3.2096	4.77612
rs114480882	2	241044243	OR5S1P	0.639341	1.53179	1.66255	1.14646e+06	108433	1321	0.271144	1.29534	3.2096	4.77609
rs112733382	2	241044357	OR5S1P	0.639341	1.53179	1.66255	1.14646e+06	108433	1321	0.271144	1.29534	3.2096	4.77609
rs111396941	2	241044459	OR5S1P	0.639341	1.54759	1.5938	1.14646e+06	105110	1832.5	0.271144	1.30886	3.06746	4.64746
rs76361059	2	241046034	OR5S1P	0.638991	1.53527	1.90636	1146933	107740	465	0.270966	1.29813	3.66305	5.23214
rs75364186	2	241050125	AC013469.1	0.638362	1.69893	1.71335	1.14795e+06	76526.5	1091	0.270582	1.44669	3.29268	5.00995
rs2369089	2	241051887	AC013469.1	0.638067	1.68237	1.4655	1148382	79514	3050	0.270418	1.43006	2.8462	4.54668
rs12623322	2	241056359	AC013469.1	0.634105	1.68733	1.62232	1154107	78658	1667	0.268258	1.43476	3.10857	4.81159
rs79134134	2	241057171	AC013469.1	0.634105	1.68733	1.62232	1154107	78658	1667	0.268258	1.43476	3.10857	4.81159
rs79732654	2	241058214	AC013469.1	0.634105	1.68733	1.62232	1154107	78658	1667	0.268258	1.43476	3.10857	4.81159
rs74947019	2	241058288	AC013469.1	0.634105	1.68733	1.62232	1154107	78658	1667	0.268258	1.43476	3.10857	4.81159
rs35065662	2	241058632	AC013469.1	0.633291	1.68733	1.62232	1.15526e+06	78658	1667	0.267823	1.43476	3.10857	4.81115
rs12621993	2	241058680	AC013469.1	0.633291	1.68733	1.62232	1.15526e+06	78658	1667	0.267823	1.43476	3.10857	4.81115
rs12611693	2	241058778	AC013469.1	0.633291	1.68733	1.62232	1.15526e+06	78658	1667	0.267823	1.43476	3.10857	4.81115
rs75535530	2	241058838	AC013469.1	0.633291	1.67489	1.62232	1.15526e+06	80823.5	1667	0.267823	1.42297	3.10857	4.79936
rs74564362	2	241058863	AC013469.1	0.633291	1.67489	1.62232	1.15526e+06	80823.5	1667	0.267823	1.42297	3.10857	4.79936
rs79334145	2	241059320	AC013469.1	0.63324	1.67489	1.62232	1155334	80823.5	1667	0.267797	1.42297	3.10857	4.79933
rs75659964	2	241059520	AC013469.1	0.631133	1.67489	1.62232	1.15823e+06	80823.5	1667	0.266709	1.42297	3.10857	4.79824
rs76707468	2	241059757	AC013469.1	0.631133	1.67489	1.62232	1.15823e+06	80823.5	1667	0.266709	1.42297	3.10857	4.79824
rs78903515	2	241059786	AC013469.1	0.631133	1.67489	1.62232	1.15823e+06	80823.5	1667	0.266709	1.42297	3.10857	4.79824
rs78128374	2	241059896	AC013469.1	0.631133	1.67489	1.62232	1.15823e+06	80823.5	1667	0.266709	1.42297	3.10857	4.79824
rs74799710	2	241060064	AC013469.1	0.631133	1.67489	1.62232	1.15823e+06	80823.5	1667	0.266709	1.42297	3.10857	4.79824
rs79762953	2	241060378	AC013469.1	0.631133	1.67489	1.62232	1.15823e+06	80823.5	1667	0.266709	1.42297	3.10857	4.79824
rs78032528	2	241060430	AC013469.1	0.631133	1.67489	1.62232	1.15823e+06	80823.5	1667	0.266709	1.42297	3.10857	4.79824
rs74540733	2	241060704	AC013469.1	0.631115	1.67489	1.62232	1158264	80823.5	1667	0.266697	1.42297	3.10857	4.79823
rs77053695	2	241061083	MYEOV2	0.631115	1.67489	1.62232	1158264	80823.5	1667	0.266697	1.42297	3.10857	4.79823
rs111339263	2	241061228	MYEOV2	0.631115	1.67489	1.62232	1158264	80823.5	1667	0.266697	1.42297	3.10857	4.79823
rs74388311	2	241061289	MYEOV2	0.631115	1.67489	1.57183	1158264	80823.5	2097.5	0.266697	1.42297	3.0088	4.69846
rs77138525	2	241061303	MYEOV2	0.631115	1.67489	1.62232	1158264	80823.5	1667	0.266697	1.42297	3.10857	4.79823
rs146197664	2	241061959	MYEOV2	0.630218	1.67704	1.71335	1.15947e+06	80423	1091	0.266244	1.42512	3.29268	4.98405
rs75580195	2	241062154	MYEOV2	0.630196	1.67704	1.71335	1159499	80423	1091	0.266234	1.42512	3.29268	4.98404
rs77889156	2	241063584	MYEOV2	0.628755	1.92557	1.62232	1.16142e+06	45935.5	1667	0.265514	1.66836	3.10857	5.04244
rs75533187	2	241063821	MYEOV2	0.628494	1.91452	1.62232	1161767	47077	1667	0.265385	1.65769	3.10857	5.03165
rs74462859	2	241064226	MYEOV2	0.628466	1.70551	1.57183	1161805	75441.5	2097.5	0.265371	1.45289	3.0088	4.72707
rs79665005	2	241064513	MYEOV2	0.62846	1.6936	1.5338	1161822	77476.5	2346.5	0.265364	1.44133	2.96008	4.66678
rs79131048	2	241064847	MYEOV2	0.62846	1.6936	1.62232	1161822	77476.5	1667	0.265364	1.44133	3.10857	4.81527
rs76429622	2	241065709	MYEOV2	0.62846	1.6936	1.62232	1161822	77476.5	1667	0.265364	1.44133	3.10857	4.81527
rs74526284	2	241066201	MYEOV2	0.628412	1.6936	1.62232	1161901	77476.5	1667	0.265335	1.44133	3.10857	4.81524
rs79464938	2	241066313	MYEOV2	0.628412	1.6936	1.62232	1161901	77476.5	1667	0.265335	1.44133	3.10857	4.81524
rs76810513	2	241067005	MYEOV2	0.628303	1.73438	1.62232	1162060	70808.5	1667	0.265276	1.48042	3.10857	4.85426
rs78264045	2	241067056	MYEOV2	0.628303	1.73438	1.62232	1162060	70808.5	1667	0.265276	1.48042	3.10857	4.85426
rs78280206	2	241067466	MYEOV2	0.628303	1.73438	1.62232	1162060	70808.5	1667	0.265276	1.48042	3.10857	4.85426
rs75413488	2	241068635	MYEOV2	0.62829	1.73187	1.62232	1162077	71209.5	1667	0.265269	1.47797	3.10857	4.8518
rs76903161	2	241068646	MYEOV2	0.62829	1.73187	1.62232	1162077	71209.5	1667	0.265269	1.47797	3.10857	4.8518
rs79592961	2	241069880	MYEOV2	0.628238	1.73187	1.62232	1.16217e+06	71209.5	1667	0.265234	1.47797	3.10857	4.85177
rs77609562	2	241069982	MYEOV2	0.628238	1.73187	1.62232	1.16217e+06	71209.5	1667	0.265234	1.47797	3.10857	4.85177
rs3749077	2	241070346	MYEOV2	0.628209	1.73187	1.62232	1.1622e+06	71209.5	1667	0.265223	1.47797	3.10857	4.85176
rs78880041	2	241070675	MYEOV2	0.628178	1.73187	1.62232	1.16224e+06	71209.5	1667	0.265208	1.47797	3.10857	4.85174
rs76109721	2	241070693	MYEOV2	0.628178	1.73187	1.62232	1.16224e+06	71209.5	1667	0.265208	1.47797	3.10857	4.85174
rs78869736	2	241070786	MYEOV2	0.628178	1.73187	1.62232	1.16224e+06	71209.5	1667	0.265208	1.47797	3.10857	4.85174
rs74682907	2	241071467	MYEOV2	0.628173	1.73514	1.62232	1.16225e+06	70695	1667	0.265205	1.48111	3.10857	4.85489
rs80348135	2	241071475	MYEOV2	0.628173	1.73514	1.62232	1.16225e+06	70695	1667	0.265205	1.48111	3.10857	4.85489
rs76519408	2	241071932	MYEOV2	0.628045	1.73514	1.62232	1.16246e+06	70695	1667	0.265125	1.48111	3.10857	4.85481
rs77913869	2	241071955	MYEOV2	0.628045	1.73514	1.62232	1.16246e+06	70695	1667	0.265125	1.48111	3.10857	4.85481
rs75967047	2	241071966	MYEOV2	0.628045	1.73514	1.62232	1.16246e+06	70695	1667	0.265125	1.48111	3.10857	4.85481
rs79149674	2	241072467	MYEOV2	0.62804	1.64709	1.62232	1162469	85840.5	1667	0.265123	1.39681	3.10857	4.7705
rs78927928	2	241072590	MYEOV2	0.62804	1.64709	1.62232	1162469	85840.5	1667	0.265123	1.39681	3.10857	4.7705
rs75391734	2	241072591	MYEOV2	0.62804	1.64709	1.62232	1162469	85840.5	1667	0.265123	1.39681	3.10857	4.7705
rs79750005	2	241073066	MYEOV2	0.62804	1.64709	1.62232	1162469	85840.5	1667	0.265123	1.39681	3.10857	4.7705
rs12621732	2	241073496	MYEOV2	0.62804	1.64709	1.62232	1162469	85840.5	1667	0.265123	1.39681	3.10857	4.7705
rs12620440	2	241073841	MYEOV2	0.628011	1.64709	1.62232	1162510	85840.5	1667	0.265107	1.39681	3.10857	4.77049
rs12620441	2	241073874	MYEOV2	0.628011	1.64709	1.62232	1162510	85840.5	1667	0.265107	1.39681	3.10857	4.77049
rs75444039	2	241074335	MYEOV2	0.627987	1.64709	1.62232	1.16256e+06	85840.5	1667	0.26509	1.39681	3.10857	4.77047
rs78169596	2	241075418	MYEOV2	0.627883	1.65049	1.90636	1162722	85213	465	0.265028	1.4	3.66305	5.32808
rs112040040	2	241170588	AC124861.1	2.25264	0.676506	1.61451	50252	455037	1719.5	1.62935	0.672457	3.0951	5.39691
rs111951683	2	241170594	AC124861.1	2.25264	0.637909	1.65608	50252	480089	1375.5	1.62935	0.649182	3.19204	5.47058
rs74610980	2	241192870	AC124861.1	2.24156	1.56577	1.35505	51715.5	101305	5153.5	1.61688	1.32487	2.6184	5.56016
rs78519392	2	241197995	AC124861.1	2.24128	1.51369	1.36309	51751	112375	4929.5	1.61658	1.27983	2.6377	5.53412
rs13403813	2	241198598	AC124861.1	2.24128	1.46958	1.17323	51751	122146	11446	1.61658	1.24362	2.27185	5.13206
rs6437313	2	241199067	AC124861.1	-3.18126	1.37482	1.27737	4844.5	146380	7226	2.64526	1.16502	2.47161	6.28188
rs7573836	2	241199142	AC124861.1	-3.18126	1.37482	1.27737	4844.5	146380	7226	2.64526	1.16502	2.47161	6.28188
rs10187801	2	241199469	AC124861.1	-3.1827	1.51997	1.42003	4821	110959	3769.5	2.64737	1.28534	2.75422	6.68693
rs6706331	2	241200605	AC124861.2	-3.18187	1.41474	1.25679	4833	135438	7797.5	2.64629	1.19876	2.43855	6.2836
rs1587163	2	241201221	AC124861.2	-3.18187	1.41154	0.610613	4833	136233	88297	2.64629	1.19622	1.38456	5.22707
rs6437314	2	241201793	AC124861.2	-3.18187	1.41154	1.25679	4833	136233	7797.5	2.64629	1.19622	2.43855	6.28106
rs4854068	2	241202605	AC124861.2	-1.45167	1.41155	1.51639	298501	136230	2595.5	0.855558	1.19623	2.91628	4.96807
rs976778	2	241203377	AC124861.2	-3.17867	1.41153	1.25679	4885	136236	7797.5	2.64164	1.19621	2.43855	6.2764
rs76092302	2	241204161	AC124861.2	2.23905	1.41162	1.44291	52001.5	136215	3332	1.61449	1.19628	2.8078	5.61857
rs1603326	2	241204756	AC124861.2	-1.46218	1.4666	1.58085	292284	122749	1978.5	0.864699	1.24149	3.03417	5.14035
rs1603325	2	241206162	AC124861.2	-1.46217	1.4666	1.58085	292290	122749	1978.5	0.864689	1.24149	3.03417	5.14034
rs78807390	2	241525314	CAPN10	0.716222	0.427266	2.28573	1038648	633612	25.5	0.314036	0.528681	4.92396	5.76668
rs3749163	2	241525639	CAPN10	0.716222	0.42764	2.28573	1038648	633370	25.5	0.314036	0.528847	4.92396	5.76685
rs3749164	2	241525691	CAPN10	0.716222	0.42764	2.28573	1038648	633370	25.5	0.314036	0.528847	4.92396	5.76685
rs70961718	2	241525858	CAPN10	0.716222	0.42764	2.28573	1038648	633370	25.5	0.314036	0.528847	4.92396	5.76685
rs56244291	2	241526167	CAPN10	0.716222	0.428446	2.05622	1038648	632616	195.5	0.314036	0.529364	4.03936	4.88276
rs55650580	2	241526259	CAPN10	0.716222	0.428446	2.05622	1038648	632616	195.5	0.314036	0.529364	4.03936	4.88276
rs60704894	2	241526556	CAPN10	0.716222	0.428214	2.28573	1038648	632799	25.5	0.314036	0.529238	4.92396	5.76724
rs67940783	2	241527282	CAPN10	0.716055	0.428841	2.05622	1038851	632374	195.5	0.313951	0.52953	4.03936	4.88284
rs7596933	2	241527462	CAPN10	0.716045	0.428846	2.05622	1038859	632365	195.5	0.313947	0.529536	4.03936	4.88284
rs12619657	2	241528011	CAPN10	0.716038	0.428846	2.05622	1038867	632365	195.5	0.313944	0.529536	4.03936	4.88284
rs55999124	2	241528389	CAPN10	0.716036	0.428846	2.05622	1038869	632365	195.5	0.313943	0.529536	4.03936	4.88284
rs55893551	2	241528927	CAPN10	0.716015	0.428846	2.05622	1.03889e+06	632365	195.5	0.313934	0.529536	4.03936	4.88283
rs55976923	2	241528968	CAPN10	0.716015	0.428846	2.05622	1.03889e+06	632365	195.5	0.313934	0.529536	4.03936	4.88283
rs12620571	2	241529079	CAPN10	0.716015	0.428657	2.28573	1.03889e+06	632476	25.5	0.313934	0.52946	4.92396	5.76736
rs12620622	2	241529215	CAPN10	0.71595	0.428657	2.28573	1038990	632476	25.5	0.313893	0.52946	4.92396	5.76732
rs2975757	2	241530616	CAPN10	0.715788	0.660841	2.05622	1.03918e+06	465038	195.5	0.313815	0.663016	4.03936	5.01619
rs2975759	2	241530793	CAPN10	0.715778	0.660814	2.28573	1.0392e+06	465047	25.5	0.313806	0.663007	4.92396	5.90078
rs2975760	2	241531163	CAPN10	0.715778	0.660878	2.05622	1.0392e+06	465013	195.5	0.313806	0.663039	4.03936	5.0162
rs3792269	2	241531479	CAPN10	0.715778	0.66222	2.05622	1.0392e+06	464125	195.5	0.313806	0.663869	4.03936	5.01703
rs2975761	2	241531584	CAPN10	0.715778	0.65656	2.28573	1.0392e+06	467942	25.5	0.313806	0.660312	4.92396	5.89808
rs41266975	2	241532559	CAPN10	0.715778	0.653822	2.05622	1.0392e+06	469664	195.5	0.313806	0.658717	4.03936	5.01188
rs56783920	2	241532620	CAPN10	0.715778	0.653822	2.05622	1.0392e+06	469664	195.5	0.313806	0.658717	4.03936	5.01188
rs3792273	2	241533030	CAPN10	0.715775	0.653822	2.05622	1039203	469664	195.5	0.313804	0.658717	4.03936	5.01188
rs17846970	2	241533512	CAPN10	0.715331	0.653774	2.28573	1039714	469705	25.5	0.31359	0.658679	4.92396	5.89623
rs17846975	2	241534163	CAPN10	0.715246	0.65349	2.05622	1039796	469899	195.5	0.313556	0.6585	4.03936	5.01141
rs7607759	2	241536126	CAPN10	0.715143	0.655828	2.05622	1.03996e+06	468392	195.5	0.313486	0.659895	4.03936	5.01274
rs3792275	2	241536692	CAPN10	0.715143	0.655828	2.05622	1.03996e+06	468392	195.5	0.313486	0.659895	4.03936	5.01274
rs3828345	2	241536819	CAPN10	0.715113	0.655828	1.87114	1.04001e+06	468392	601	0.313465	0.659895	3.55163	4.52499
rs56960757	2	241537047	CAPN10	0.715108	0.655828	2.05622	1040022	468392	195.5	0.313462	0.659895	4.03936	5.01271
rs17846981	2	241537569	CAPN10	0.714988	0.604589	2.05622	1040187	502478	195.5	0.313393	0.629387	4.03936	4.98214
rs55878652	2	241538061	CAPN10	0.714982	0.604589	1.87114	1040195	502478	601	0.313389	0.629387	3.55163	4.49441
rs17846983	2	241538531	CAPN10	0.714982	0.603446	2.28573	1040195	503207	25.5	0.313389	0.628757	4.92396	5.86611
rs67211173	2	241538924	CAPN10	0.714683	0.60422	2.1438	1.04056e+06	502724	108	0.313237	0.629174	4.29708	5.23949
rs2953168	2	241539003	CAPN10	0.714683	0.60422	2.05622	1.04056e+06	502724	195.5	0.313237	0.629174	4.03936	4.98177
rs57337179	2	241539478	CAPN10	0.714683	0.60422	2.1438	1.04056e+06	502724	108	0.313237	0.629174	4.29708	5.23949
rs67745756	2	241539683	CAPN10	0.714673	0.60422	2.1438	1040574	502724	108	0.313231	0.629174	4.29708	5.23949
rs12616820	2	241540110	GPR35	0.714359	0.60422	2.05622	1041008	502724	195.5	0.31305	0.629174	4.03936	4.98158
rs11685866	2	241540877	GPR35	-1.01787	0.61017	1.86505	663640	498847	619.5	0.508571	0.632537	3.53846	4.67957
rs34568097	2	241540989	GPR35	-1.01787	0.626125	1.86505	663640	487985	619.5	0.508571	0.642098	3.53846	4.68913
rs3749168	2	241541091	GPR35	-1.01787	0.602809	1.86505	663640	503649	619.5	0.508571	0.628376	3.53846	4.67541
rs7560866	2	241542347	GPR35	-1.01754	0.575218	1.78741	663943	522416	825.5	0.508373	0.612488	3.41379	4.53465
rs6437351	2	241542722	GPR35	-1.01753	0.567588	1.86505	663960	527850	619.5	0.508362	0.607994	3.53846	4.65482
rs6437352	2	241542806	GPR35	-1.01753	0.567588	1.97	663960	527850	365.5	0.508362	0.607994	3.76762	4.88397
rs7561449	2	241543432	GPR35	-1.01719	0.567588	1.97	664294	527850	365.5	0.508144	0.607994	3.76762	4.88375
rs7556712	2	241543721	GPR35	-1.01682	0.567588	1.97	664776	527850	365.5	0.507829	0.607994	3.76762	4.88344
rs4676415	2	241544687	GPR35	-1.01482	0.53273	1.97	667020	552639	365.5	0.506365	0.588063	3.76762	4.86204
rs2975770	2	241547312	GPR35	0.703158	0.515822	2.05622	1055492	564832	195.5	0.307049	0.578585	4.03936	4.92499
rs78818937	2	241563351	GPR35	1.83015	1.59057	1.18866	133574	96365	10750.5	1.20478	1.34658	2.29908	4.85044
rs72484043	2	241575219	GPR35	1.83442	2.4196	1.18866	132398	13198	10750.5	1.20862	2.21	2.29908	5.71769
rs6437368	2	241659368	KIF1A	-2.57093	0.798377	1.40097	23453	382530	4310.5	1.96031	0.747839	2.69598	5.40412
rs73002213	2	241803660	AGXT	1.73967	2.12579	1.83559	162811	28488	654.5	1.11882	1.87584	3.51459	6.50926
rs10201556	2	241805008	AGXT	1.73967	2.10343	1.13187	162811	30108	13682	1.11882	1.85182	2.19435	5.165
rs11681134	2	241808942	AGXT	1.73821	2.07786	1.13187	163406	32136	13682	1.11724	1.82351	2.19435	5.1351
rs10196315	2	241810957	AGXT	1.73821	2.07786	1.13187	163406	32136	13682	1.11724	1.82351	2.19435	5.1351
rs13030904	2	241815620	AGXT	0.580151	2.47365	1.03132	1.23233e+06	11092.5	20349	0.239778	2.28547	2.02196	4.54721
rs10199038	2	241817322	AGXT	0.580151	2.4612	1.07039	1.23233e+06	11550	17564	0.239778	2.26792	2.08588	4.59358
rs35566646	2	241818017	AGXT	0.580167	2.4612	1.03325	1232299	11550	20209.5	0.239788	2.26792	2.02495	4.53266
rs4273214	2	241818279	AGXT	0.580167	2.4612	1.07039	1232299	11550	17564	0.239788	2.26792	2.08588	4.59359
rs35760630	2	241840555	C2orf54	0.580226	2.51804	1.09858	1.23214e+06	9525	15707	0.239844	2.35164	2.13441	4.72589
rs116904206	2	241859449	AC104809.3	1.74117	1.84575	1.72872	162100	55145.5	959	1.12072	1.58899	3.34869	6.0584
rs34932433	2	241978017	SNED1	0.628283	1.17138	1.77746	1.16209e+06	212527	837.5	0.265264	1.00309	3.40752	4.67587
rs2108486	2	241978192	SNED1	0.628283	1.62577	1.77746	1.16209e+06	89857	837.5	0.265264	1.37695	3.40752	5.04974
rs6713441	2	241980861	SNED1	0.629113	2.02337	1.6815	1160885	36684.5	1234	0.265715	1.76602	3.23919	5.27093
rs34350103	2	241982709	SNED1	0.629967	1.8913	1.77746	1.15977e+06	49886	837.5	0.266132	1.63253	3.40752	5.30618
rs13029873	2	241983078	SNED1	0.629967	1.9282	1.77746	1.15977e+06	45667.5	837.5	0.266132	1.6709	3.40752	5.34455
rs35796965	2	241983534	SNED1	0.630744	1.9282	1.77746	1158726	45667.5	837.5	0.266523	1.6709	3.40752	5.34494
rs6723732	2	241986030	SNED1	0.631449	1.9265	1.77746	1157772	45832	837.5	0.266881	1.66934	3.40752	5.34374
rs7590504	2	241987554	SNED1	0.632137	1.66126	1.58977	1.15686e+06	83310	1859	0.267223	1.40981	3.06122	4.73825
rs6437236	2	242022653	SNED1	-0.93744	2.60743	0.761898	755766	7179	52262	0.452116	2.47444	1.61232	4.53887
rs4035	2	242026608	SNED1	-0.93757	2.62058	0.761898	755609	6861	52262	0.452207	2.49412	1.61232	4.55864
rs1804998	2	242027525	SNED1	-0.93728	2.62058	0.761898	755942	6861	52262	0.452016	2.49412	1.61232	4.55845
rs10933529	2	242028282	SNED1	-0.937293	2.61501	0.761898	755922	7014	52262	0.452027	2.48454	1.61232	4.54888
rs6719155	2	242034149	SNED1	-0.936156	2.61303	0.735886	757363	7043.5	57873	0.4512	2.48272	1.56803	4.50194
rs2240538	2	242035146	MTERFD2	-0.936157	2.61303	0.735886	757360	7043.5	57873	0.451202	2.48272	1.56803	4.50195
rs6708265	2	242047750	PASK	-0.93587	2.61825	0.761898	757776	6940	52262	0.450964	2.48915	1.61232	4.55243
rs3815296	2	242050546	PASK	-0.936112	2.61918	0.761898	757410	6894	52262	0.451173	2.49203	1.61232	4.55552
rs733997	2	242052632	PASK	-0.936297	2.65928	0.789591	757189	6033	47782	0.4513	2.54997	1.65124	4.65251
rs2871579	2	242054129	PASK	-0.936374	2.66448	0.737335	757083	5940	57495.5	0.451361	2.55672	1.57087	4.57895
rs2041083	2	242056214	PASK	-0.937913	2.66411	0.735886	755154	5944	57873	0.452469	2.55642	1.56803	4.57692
rs6727821	2	242057938	PASK	-0.937913	2.71155	0.644165	755154	5196.5	78512	0.452469	2.61479	1.43557	4.50283
rs13402596	2	242058253	PASK	-0.937913	2.71155	0.644165	755154	5196.5	78512	0.452469	2.61479	1.43557	4.50283
rs3771353	2	242058640	PASK	-0.939937	2.71155	0.761898	752842	5196.5	52262	0.4538	2.61479	1.61232	4.68091
rs3771352	2	242058672	PASK	-0.939937	2.71155	0.644165	752842	5196.5	78512	0.4538	2.61479	1.43557	4.50416
rs12622511	2	242060801	PASK	-0.940623	2.70554	0.644165	752103	5286.5	78512	0.454227	2.60734	1.43557	4.49713
rs12622520	2	242060882	PASK	-0.940623	2.70554	0.644165	752103	5286.5	78512	0.454227	2.60734	1.43557	4.49713
rs13385610	2	242063350	PASK	-0.942806	2.729	0.644165	749404	4906	78512	0.455788	2.63978	1.43557	4.53113
rs7587318	2	242065358	PASK	-0.944441	2.69463	0.761898	747452	5444	52262	0.45692	2.59459	1.61232	4.66382
rs886815	2	242396426	FARP2	0.626298	2.88959	0.748393	1.1649e+06	2669	55156.5	0.264216	2.90415	1.58891	4.75728
rs6725235	2	242490218	BOK-AS1	1.69985	2.23147	0.965303	177723	22193	25721.5	1.08076	1.98429	1.92021	4.98526
rs4684928	3	13371769	NUP210	2.21235	2.35404	1.44291	55422	16185	3332	1.58682	2.12139	2.8078	6.51601
rs4684132	3	13433913	NUP210	1.9094	2.28163	1.36309	112118	19797	4929.5	1.28083	2.0339	2.6377	5.95244
rs17038211	3	13516678	HDAC11	1.97267	1.12803	1.53382	96285.5	228732	2336.5	1.34694	0.971176	2.96194	5.28006
rs4684147	3	13621532	FBLN2	-2.56163	1.27838	1.42282	23947.5	176019	3670	1.95124	1.08495	2.76584	5.80203
rs7615835	3	13622987	FBLN2	-2.56027	1.30593	0.783257	24070	166980	49169	1.94903	1.10784	1.63881	4.69568
rs3773274	3	13639713	FBLN2	-2.95997	1.7791	0.514565	9043	64202.5	122910	2.37419	1.52295	1.24092	5.13806
rs11128646	3	13640933	FBLN2	-2.95993	1.48441	0.604083	9044	118838	90323	2.37414	1.25555	1.37471	5.0044
rs1878170	3	13642791	FBLN2	-2.96389	1.42455	0.557417	8938	133004	105944	2.37926	1.20664	1.30543	4.89133
rs1878173	3	13642946	FBLN2	-2.96248	1.42488	0.604083	8982	132916	90323	2.37713	1.20693	1.37471	4.95876
rs11128648	3	13643640	FBLN2	-2.96249	1.35907	0.53734	8981	150726	113692	2.37718	1.15232	1.27478	4.80427
rs3773271	3	13646818	FBLN2	-2.95795	1.34562	0.584006	9077.5	154799	96478	2.37254	1.14074	1.34608	4.85935
rs3852035	3	13647094	FBLN2	-2.95795	1.34562	0.584006	9077.5	154799	96478	2.37254	1.14074	1.34608	4.85935
rs6793601	3	13647593	FBLN2	-2.95515	1.30644	0.584006	9175	166809	96478	2.3679	1.10828	1.34608	4.82226
rs34508980	3	13677668	FBLN2	-2.46743	0.777363	1.01483	29850	394138	21435	1.85556	0.734856	1.99938	4.5898
rs7820	3	13679829	FBLN2	-2.47052	0.969733	1.14298	29688.5	295443	13283.5	1.85792	0.86003	2.20719	4.92514
rs2957571	3	13684389	FBLN2	-2.47435	1.16569	1.14298	29479.5	214784	13283.5	1.86098	0.998503	2.20719	5.06668
rs2923157	3	13688267	LINC00620	-2.66092	0.97975	1.12824	19123	290676	13837	2.04895	0.867094	2.18946	5.1055
rs6784742	3	13688590	LINC00620	-2.66092	0.97975	1.12824	19123	290676	13837	2.04895	0.867094	2.18946	5.1055
rs4346531	3	13688871	LINC00620	-2.4692	0.946701	1.04512	29766	306179	19342	1.85678	0.844529	2.044	4.74531
rs2923158	3	13695157	LINC00620	-2.46047	0.81838	1.3241	30198	372128	5931	1.85053	0.759812	2.55738	5.16771
rs73035994	3	24206463	THRB	0.835595	1.32784	1.58953	881445	160213	1874.5	0.385309	1.12581	3.05762	4.56873
rs73037623	3	24220281	THRB	0.834685	1.6673	1.52172	882538	82289.5	2543.5	0.384771	1.41516	2.92507	4.725
rs73037662	3	24236713	THRB	0.820761	2.05275	1.66622	899476	34193	1284	0.376514	1.79657	3.22194	5.39502
rs1907168	3	26700171	LRRC3B	-1.99106	1.56603	1.02724	91856	101268	20718	1.3674	1.32503	2.01416	4.70659
rs1461817	3	28779130	LINC00693	-2.33001	1.98905	0.463789	42280	39728.5	146050	1.70437	1.7314	1.166	4.60177
rs6549886	3	28780970	LINC00693	-2.33031	1.97477	0.446469	42265	40996.5	154378	1.70452	1.71776	1.14192	4.5642
rs2217937	3	29349179	RBMS3	1.72518	2.15391	0.859503	168718	26686	37430	1.10334	1.90422	1.75728	4.76485
rs59120756	3	29352351	RBMS3	1.72442	2.36273	0.886671	169022	15781	33793.5	1.10256	2.13237	1.80167	5.0366
rs9864192	3	29376106	RBMS3	1.78155	2.37023	1.04166	148448	15453	19536	1.15893	2.14149	2.03967	5.34009
rs9845524	3	29376642	RBMS3	1.77994	2.32854	0.522432	149024	17291	119826	1.15725	2.09268	1.25195	4.50189
rs62241727	3	29390872	RBMS3	1.75212	2.17871	0.746579	158365	25122	55634	1.13085	1.93045	1.58516	4.64646
rs36064850	3	29391683	RBMS3	1.75216	2.18396	0.761361	158348	24790.5	52337.5	1.13089	1.93622	1.61169	4.6788
rs7630791	3	29392519	RBMS3	1.75216	2.19408	0.746579	158348	24192.5	55634	1.13089	1.94682	1.58516	4.66288
rs6774506	3	29395979	RBMS3	1.7522	2.2006	0.746579	158336	23871	55634	1.13092	1.95263	1.58516	4.66872
rs789	3	29397015	RBMS3	1.7522	2.20673	0.672356	158336	23547	71904.5	1.13092	1.95857	1.47375	4.56324
rs7636555	3	29397894	RBMS3	1.75221	2.21654	0.73044	158330	22956.5	59098.5	1.13094	1.9696	1.55893	4.65947
rs113493160	3	29400771	RBMS3	1.75225	2.14117	0.73044	158310	27510	59098.5	1.13099	1.89101	1.55893	4.58094
rs4574243	3	29420132	RBMS3	2.14516	1.43401	0.923869	65807.5	130498	29865	1.51223	1.2149	1.85534	4.58247
rs17666612	3	29482326	RBMS3	-3.15851	2.11396	-0.336734	5186	29410	NA	2.61567	1.86201	0	4.47768
rs9882397	3	29485209	RBMS3	-3.17057	2.14617	0.005531	5034	27190	873835	2.62859	1.8961	0.389075	4.91376
rs9882552	3	29485303	RBMS3	-3.17057	2.54723	0.180456	5034	8692	398692	2.62859	2.39138	0.729867	5.74984
rs17666790	3	29486572	RBMS3	-3.17057	2.77307	0.045043	5034	4260	692840	2.62859	2.70109	0.489871	5.81956
rs9813713	3	29487030	RBMS3	-3.17157	2.73283	0.006694	4992	4853	864969	2.63223	2.64449	0.393504	5.67023
rs1946826	3	29487638	RBMS3	-3.17157	2.77452	0.179349	4992	4231	400576	2.63223	2.70406	0.727819	6.06411
rs2033775	3	29487929	RBMS3	-3.17157	2.77977	0.179349	4992	4154.5	400576	2.63223	2.71198	0.727819	6.07203
rs9878651	3	29488146	RBMS3	-3.17157	2.77977	0.179349	4992	4154.5	400576	2.63223	2.71198	0.727819	6.07203
rs6787860	3	29488354	RBMS3	-3.17157	2.77977	0.179349	4992	4154.5	400576	2.63223	2.71198	0.727819	6.07203
rs6801015	3	29488628	RBMS3	-3.17157	2.78577	0.000394	4992	4076	915452	2.63223	2.72027	0.368868	5.72137
rs4583597	3	29489266	RBMS3	-3.17157	2.64775	0.206123	4992	6283.5	362486	2.63223	2.5323	0.771213	5.93574
rs6804512	3	29489758	RBMS3	-3.17157	2.64775	0.301259	4992	6283.5	257364	2.63223	2.5323	0.919955	6.08449
rs2118598	3	29490197	RBMS3	-3.17157	2.64775	0.285532	4992	6283.5	271546	2.63223	2.5323	0.896661	6.06119
rs5028435	3	29490420	RBMS3	-3.17157	2.64775	0.285532	4992	6283.5	271546	2.63223	2.5323	0.896661	6.06119
rs17023528	3	29490600	RBMS3	2.19402	2.73877	0.556289	58143.5	4761	106371	1.566	2.65281	1.30368	5.52249
rs35411876	3	29490665	RBMS3	2.19402	2.70184	0.285532	58143.5	5339.5	271546	1.566	2.603	0.896661	5.06567
rs6807017	3	29491934	RBMS3	-3.17157	2.70184	0.300613	4992	5339.5	257876	2.63223	2.603	0.919093	6.15433
rs9872454	3	29492629	RBMS3	2.19402	2.46738	0.128575	58143.5	11293	488333	1.566	2.2777	0.641788	4.48549
rs35962095	3	29492753	RBMS3	2.19402	2.46738	0.148749	58143.5	11293	451130	1.566	2.2777	0.676202	4.5199
rs34654843	3	29498222	RBMS3	2.22095	2.3873	0.409937	54369	14455.5	175484	1.59515	2.17047	1.08627	4.85189
rs12495100	3	29498599	RBMS3	2.22095	2.3873	0.356792	54369	14455.5	212020	1.59515	2.17047	1.00413	4.76975
rs9942107	3	29499390	RBMS3	2.22095	2.38143	0.454831	54369	14797	150360	1.59515	2.16033	1.15337	4.90885
rs1438326	3	29501655	RBMS3	2.22325	2.44925	0.409937	53973	11965	175484	1.59833	2.25259	1.08627	4.93719
rs12636760	3	29506804	RBMS3	2.24365	2.55635	0.581373	51420	8391	97423	1.61937	2.40669	1.34184	5.36791
rs7626845	3	29507331	RBMS3	2.24365	2.56065	0.05144	51420	8239	673698	1.61937	2.41463	0.502038	4.53604
rs7637452	3	29507693	RBMS3	2.24365	2.52154	0.553666	51420	9427	107238	1.61937	2.35613	1.30015	5.27566
rs61292634	3	29508505	RBMS3	2.24374	2.52198	0.531335	51408	9398	115946	1.61947	2.35747	1.26625	5.24319
rs13066634	3	29508510	RBMS3	2.24374	2.52198	0.531335	51408	9398	115946	1.61947	2.35747	1.26625	5.24319
rs13089550	3	29508572	RBMS3	2.24374	2.52198	0.531335	51408	9398	115946	1.61947	2.35747	1.26625	5.24319
rs9874394	3	29508959	RBMS3	2.24378	2.5225	0.05144	51401	9389	673698	1.61953	2.35789	0.502038	4.47946
rs1837202	3	29509090	RBMS3	2.24378	2.5225	0.074816	51401	9389	608216	1.61953	2.35789	0.546446	4.52386
rs9855960	3	29510365	RBMS3	2.24382	2.5225	0.074816	51382.5	9389	608216	1.61969	2.35789	0.546446	4.52402
rs13095221	3	29511270	RBMS3	2.24384	2.51992	0.531335	51376	9468	115946	1.61974	2.35425	1.26625	5.24024
rs11715967	3	29514991	RBMS3	2.24394	2.53711	0.059811	51355.5	8989	648341	1.61992	2.37679	0.518701	4.51541
rs11715908	3	29515034	RBMS3	2.244	2.47358	0.553666	51345	11097.5	107238	1.62001	2.28528	1.30015	5.20544
rs13077047	3	29515263	RBMS3	2.244	2.47358	0.553666	51345	11097.5	107238	1.62001	2.28528	1.30015	5.20544
rs62236910	3	29515711	RBMS3	2.24856	2.50386	0.553666	50820	9997.5	107238	1.62447	2.33061	1.30015	5.25524
rs1978845	3	29516818	RBMS3	2.23462	2.44901	0.531335	52565.5	11973.5	115946	1.6098	2.25228	1.26625	5.12834
rs7629495	3	29517046	RBMS3	2.23462	2.44901	0.531335	52565.5	11973.5	115946	1.6098	2.25228	1.26625	5.12834
rs258945	3	29537364	RBMS3	2.24625	2.2137	0.531303	51055	23150	115968	1.62247	1.96595	1.26617	4.85459
rs773623	3	29565317	RBMS3	-3.23622	1.27559	0.349619	4201	177072	217526	2.70715	1.08235	0.992993	4.7825
rs258949	3	29570423	RBMS3	-3.23624	1.26116	0.349619	4199	182064	217526	2.70736	1.07028	0.992993	4.77063
rs35906	3	29580048	RBMS3	-3.23752	1.18684	0.326212	4188	207150	236080	2.7085	1.01422	0.957444	4.68016
rs35904	3	29583340	RBMS3	-3.23819	1.20352	0.287801	4180.5	201360	269234	2.70928	1.02653	0.900373	4.63618
rs258950	3	29585434	RBMS3	-3.2379	1.28481	0.287801	4185	173768	269234	2.70881	1.09054	0.900373	4.69972
rs35898	3	29592232	RBMS3	-3.23819	1.20741	0.225127	4180.5	199946	338036	2.70928	1.02959	0.80154	4.54041
rs35888	3	29595662	RBMS3	-3.23758	1.20443	0.225127	4187	201004	338036	2.7086	1.0273	0.80154	4.53744
rs13074743	3	29986918	RBMS3	-3.94081	0.561864	0.026053	816.5	531804	763345	3.41855	0.604753	0.447783	4.47108
rs11708584	3	29986948	RBMS3	-3.94081	0.557191	0.026053	816.5	535064	763345	3.41855	0.602099	0.447783	4.46843
rs35694357	3	29988112	RBMS3	-3.94169	0.558898	0.059953	812	533886	647748	3.42095	0.603056	0.519098	4.5431
rs11129506	3	32232333	AC097639.8	-4.71237	-0.164605	0.265453	172	NA	292591	4.09498	0	0.864243	4.95922
rs11707667	3	33125248	GLB1	3.3297	1.52197	1.0411	3371	110555	19559	2.80274	1.28693	2.03916	6.12883
rs73043340	3	33126972	GLB1	3.32865	1.52276	1.04017	3380	110394	19625	2.80159	1.28756	2.03769	6.12684
rs3924071	3	33167256	CRTAP	2.67663	1.11831	0.952035	18563	232649	26888	2.06186	0.963803	1.90095	4.9266
rs1135127	3	33174156	CRTAP	3.39204	1.03336	0.989298	2873.5	266887	23622.5	2.87209	0.904177	1.95718	5.73345
rs1135128	3	33174168	CRTAP	3.39204	1.03336	0.989298	2873.5	266887	23622.5	2.87209	0.904177	1.95718	5.73345
rs58617854	3	33175854	CRTAP	3.39198	1.03336	0.989298	2875.5	266887	23622.5	2.87179	0.904177	1.95718	5.73315
rs1127898	3	33186356	CRTAP	-3.44407	1.1488	0.076195	2513	220907	604635	2.93031	0.986295	0.549011	4.46562
rs1132392	3	33187425	CRTAP	3.45889	1.07417	0.914805	2469	249840	30772	2.93798	0.932841	1.84235	5.71317
rs6810039	3	33194990	SUSD5	-3.75407	1.08877	0.692196	1228	244338	66975	3.24131	0.942512	1.50459	5.68841
rs35660594	3	33200021	SUSD5	3.10163	1.53723	0.860624	6191.5	107321	37243	2.53871	1.29982	1.75946	5.59799
rs59156973	3	33211341	SUSD5	3.09838	1.58033	0.782459	6248	98390.5	49510	2.53476	1.33755	1.63581	5.50812
rs67756935	3	33211952	SUSD5	3.09804	1.63316	0.845935	6254	88438.5	39403	2.53435	1.38386	1.73497	5.65318
rs7648848	3	33212783	SUSD5	3.0979	1.63546	0.788075	6257	87996	48009	2.53414	1.38604	1.64918	5.56936
rs11712501	3	33214378	SUSD5	3.09373	1.28706	0.788075	6280	172990	48009	2.53254	1.09248	1.64918	5.27421
rs57072412	3	33216357	SUSD5	3.101	1.27249	0.842437	6200.5	178000	39793.5	2.53808	1.08008	1.73069	5.34886
rs11708918	3	33221817	SUSD5	3.08931	1.41775	0.90255	6335.5	134744	31940	2.52872	1.201	1.82617	5.55589
rs73047451	3	33223199	SUSD5	3.08822	1.41555	0.90255	6356	135248	31940	2.52732	1.19937	1.82617	5.55286
rs2010452	3	37766315	ITGA9	2.05907	1.59174	1.14929	80146.5	96153	12958	1.42662	1.34754	2.21797	4.99213
rs2844394	3	37820968	ITGA9	-3.01402	0.800175	1.313	7859.5	381566	6227.5	2.43511	0.748934	2.53619	5.72023
rs74919163	3	38260211	OXSR1	1.20599	2.16601	1.07046	476422	25878.5	17553	0.652512	1.91756	2.08615	4.65623
rs12629406	3	38282908	OXSR1	3.31685	2.08823	0.956328	3473	31250	26551.5	2.7898	1.83565	1.90641	6.53187
rs753331	3	38348743	SLC22A14	0.272982	2.27565	1.54935	1.70151e+06	20104	2136	0.099669	2.02722	3.0009	5.12779
rs1995249	3	38360668	SLC22A14	0.374743	2.13022	1.4859	1540243	28155.5	2753	0.142915	1.88094	2.8907	4.91455
rs74689292	3	38364082	SLC22A14	0.374738	2.24487	1.75115	1540256	21556.5	894.5	0.142911	1.99693	3.37892	5.51876
rs929161	3	38367578	DLEC1P1	0.374737	2.24017	1.53381	1540260	21750	2344	0.14291	1.99304	2.96055	5.0965
rs75501912	3	38386357	XYLB	0.374722	2.01932	1.66002	1540292	37057.5	1346.5	0.142901	1.76163	3.2013	5.10583
rs2234597	3	38387621	XYLB	0.374719	2.01932	1.66002	1540296	37057.5	1346.5	0.1429	1.76163	3.2013	5.10583
rs56075778	3	38395153	XYLB	0.374714	2.01106	1.71335	1540304	37786.5	1091	0.142898	1.75317	3.29268	5.18874
rs60375574	3	38396800	XYLB	1.20966	1.92045	1.21943	473391	46451	9533.5	0.655284	1.66351	2.35125	4.67005
rs57071469	3	38403659	XYLB	1.20983	1.92045	1.21943	473227	46451	9533.5	0.655435	1.66351	2.35125	4.67019
rs2234616	3	38408453	XYLB	1.21362	2.02752	1.21943	470086	36321	9533.5	0.658327	1.77035	2.35125	4.77993
rs2234618	3	38409578	XYLB	1.21366	2.02752	1.21943	470060	36321	9533.5	0.658351	1.77035	2.35125	4.77995
rs2070987	3	38420708	XYLB	1.22491	2.08629	1.14495	460636	31405	13144	0.667147	1.8335	2.21178	4.71243
rs79428323	3	38551395	EXOG	1.24412	2.24682	0.880407	444596	21468	34502	0.682539	1.99871	1.79266	4.47391
rs6776060	3	38564184	EXOG	1.24429	2.24791	0.880621	444468	21434.5	34490.5	0.682663	1.99939	1.7928	4.47486
rs116824960	3	38582733	EXOG	1.24885	2.34519	0.944715	441370	16547	27414.5	0.685701	2.11178	1.89252	4.69001
rs7431305	3	38664164	SCN5A	-0.618976	2.68989	0.959752	1.17578e+06	5504	26196	0.260177	2.58983	1.91227	4.76227
rs7647031	3	38668192	SCN5A	-0.636052	2.57743	1.24292	1151243	7786	8531.5	0.269337	2.43919	2.39948	5.10801
rs7375123	3	38670098	SCN5A	-0.635998	2.42721	1.71335	1.15135e+06	12877	1091	0.269297	2.22069	3.29268	5.78267
rs6599230	3	38674712	SCN5A	-0.651217	2.00579	1.30461	1.13055e+06	38170	6526.5	0.277215	1.74878	2.51582	4.54182
rs13097780	3	38683021	SCN5A	-0.652149	1.4497	1.71335	1129120	126498	1091	0.277764	1.22842	3.29268	4.79886
rs78425180	3	38740001	SCN10A	1.37396	1.40136	1.39283	348730	138770	4471.5	0.788015	1.18821	2.68005	4.65627
rs75927671	3	38741820	SCN10A	1.37098	1.40034	1.39283	350812	139082	4471.5	0.78543	1.18723	2.68005	4.65271
rs11129799	3	38742229	SCN10A	-2.27552	1.42993	1.01006	47385	131566	21791	1.65486	1.21136	1.99223	4.85845
rs75074341	3	38751190	SCN10A	1.36874	1.23512	1.39283	352364	190541	4471.5	0.783513	1.05052	2.68005	4.51408
rs77261744	3	38780484	SCN10A	1.34253	1.76646	1.48424	371403	66008	2781.5	0.760659	1.51091	2.88623	5.15779
rs73826323	3	38787302	SCN10A	1.34248	1.81621	1.12495	371480	58948	14010	0.760568	1.56004	2.18407	4.50467
rs74717885	3	38805069	SCN10A	1.36858	1.70721	1.48424	352462	75162	2781.5	0.783392	1.45451	2.88623	5.12412
rs77297345	3	38820957	SCN10A	1.36979	1.71189	1.48361	351622	74433	2821.5	0.784427	1.45874	2.88002	5.12319
rs4676592	3	38864937	RP11-134J21.1	1.36182	2.01154	1.22292	357244	37750	9408.5	0.77754	1.75359	2.35698	4.88811
rs72869657	3	38868546	RP11-134J21.1	1.35494	2.11749	1.46251	362423	29139	3092	0.771288	1.86603	2.84027	5.47758
rs62244120	3	38869660	RP11-134J21.1	1.35524	2.11749	1.15278	362170	29139	12829.5	0.771592	1.86603	2.22229	4.85991
rs75071109	3	38871144	RP11-134J21.1	1.35577	2.11749	1.68164	361746	29139	1207	0.7721	1.86603	3.2488	5.88693
rs72869673	3	38884475	SCN11A	1.35823	2.22555	1.46251	359977	22483.5	3092	0.774229	1.97864	2.84027	5.59313
rs78947810	3	38885727	SCN11A	1.35822	2.22555	1.68164	359984	22483.5	1207	0.774221	1.97864	3.2488	6.00166
rs72869680	3	38885870	SCN11A	1.35855	2.22555	1.46251	359737	22483.5	3092	0.774519	1.97864	2.84027	5.59342
rs4640498	3	38888227	SCN11A	1.35859	2.22493	1.46251	359708	22519	3092	0.774553	1.97795	2.84027	5.59277
rs72869687	3	38888735	SCN11A	1.35812	2.22493	1.46251	360060	22519	3092	0.774129	1.97795	2.84027	5.59235
rs60436693	3	38892775	SCN11A	1.3579	2.22487	1.46251	360192	22522.5	3092	0.773971	1.97789	2.84027	5.59212
rs11923194	3	38895671	SCN11A	1.35767	2.16471	1.41	360352	25945	4075.5	0.773777	1.91645	2.72032	5.41055
rs4640499	3	38896184	SCN11A	1.35753	2.16471	1.46251	360450	25945	3092	0.773658	1.91645	2.84027	5.53037
rs12054380	3	38900087	SCN11A	1.34665	2.16471	1.46251	368520	25945	3092	0.764044	1.91645	2.84027	5.52076
rs72871209	3	38918193	SCN11A	1.3468	2.16471	1.46251	368382	25945	3092	0.764206	1.91645	2.84027	5.52092
rs115547318	3	38919465	SCN11A	1.3468	2.16471	1.46251	368382	25945	3092	0.764206	1.91645	2.84027	5.52092
rs77737790	3	38920984	SCN11A	1.34684	2.22383	1.68164	368360	22601	1207	0.764232	1.97638	3.2488	5.9894
rs72871214	3	38924134	SCN11A	1.3468	2.2122	1.46251	368382	23246	3092	0.764206	1.96416	2.84027	5.56863
rs76381858	3	38930494	SCN11A	1.34669	2.02859	1.52172	368488	36240.5	2543.5	0.764081	1.77131	2.92507	5.46046
rs78103918	3	38938930	SCN11A	1.34471	1.95958	1.58006	369812	42536	2001.5	0.762522	1.70175	3.02915	5.49342
rs72855728	3	38969445	SCN11A	1.34153	2.17093	1.40329	372360	25576	4283.5	0.75954	1.92267	2.6987	5.38092
rs59730261	3	38985176	SCN11A	1.33917	2.15959	1.40329	374122	26235	4283.5	0.757491	1.91162	2.6987	5.36782
rs17038348	3	39071971	RNU6-1227P	1.34009	2.26137	1.41	373424	20762.5	4075.5	0.758301	2.01322	2.72032	5.49185
rs7372927	3	39090808	WDR48	1.34673	2.25504	1.41	368449	21081	4075.5	0.764127	2.00661	2.72032	5.49106
rs78066404	3	39094460	WDR48	1.34673	2.25457	1.41	368449	21100	4075.5	0.764127	2.00622	2.72032	5.49067
rs76417067	3	39105281	WDR48	1.34674	2.33163	1.24904	368438	17172	8333.5	0.76414	2.09568	2.40968	5.2695
rs1973807	3	39105915	WDR48	1.34664	2.37294	1.15278	368525	15246.5	12829.5	0.764037	2.14733	2.22229	5.13366
rs35240745	3	39107985	WDR48	1.34664	2.37294	1.41	368525	15246.5	4075.5	0.764037	2.14733	2.72032	5.63169
rs1000541	3	39110728	WDR48	1.34656	2.35781	1.41	368596	16029.5	4075.5	0.763954	2.12558	2.72032	5.60986
rs2293310	3	39111479	WDR48	1.34618	2.35781	1.41	368862	16029.5	4075.5	0.76364	2.12558	2.72032	5.60955
rs80181963	3	39115089	WDR48	1.34573	2.35781	1.46251	369145	16029.5	3092	0.763307	2.12558	2.84027	5.72916
rs79527297	3	39115615	WDR48	1.34572	2.40734	1.41	369154	13689	4075.5	0.763297	2.19413	2.72032	5.67775
rs78976990	3	39118537	WDR48	1.34569	2.37702	1.46251	369172	15033	3092	0.763275	2.15346	2.84027	5.757
rs3732374	3	39118707	WDR48	1.34569	2.37702	1.41	369172	15033	4075.5	0.763275	2.15346	2.72032	5.63706
rs79421753	3	39121678	WDR48	1.34565	2.37702	1.41	369192	15033	4075.5	0.763252	2.15346	2.72032	5.63703
rs17038402	3	39123454	WDR48	1.3456	2.37702	1.41	369212	15033	4075.5	0.763228	2.15346	2.72032	5.63701
rs9637538	3	39123597	WDR48	1.3456	2.37702	1.41	369212	15033	4075.5	0.763228	2.15346	2.72032	5.63701
rs4676581	3	39133084	WDR48	1.34557	2.40735	1.41	369242	13687.5	4075.5	0.763192	2.19418	2.72032	5.6777
rs1109643	3	39139776	GORASP1	1.34555	2.40053	1.41	369267	13962	4075.5	0.763164	2.18556	2.72032	5.66904
rs4676631	3	39143123	GORASP1	1.34573	2.41006	1.41	369145	13552.5	4075.5	0.763307	2.19848	2.72032	5.68211
rs17038466	3	39143488	GORASP1	1.34573	2.41006	1.41	369145	13552.5	4075.5	0.763307	2.19848	2.72032	5.68211
rs74569096	3	39145351	GORASP1	1.34573	2.41397	1.41	369145	13424	4075.5	0.763307	2.20262	2.72032	5.68625
rs80274652	3	39145817	GORASP1	1.34573	2.41397	1.41	369145	13424	4075.5	0.763307	2.20262	2.72032	5.68625
rs17038467	3	39145946	GORASP1	1.34573	2.41397	1.41	369145	13424	4075.5	0.763307	2.20262	2.72032	5.68625
rs7374053	3	39148598	GORASP1	1.34553	2.14957	1.41	369285	26957.5	4075.5	0.763142	1.89982	2.72032	5.38329
rs28362644	3	39149277	TTC21A	1.34542	2.12818	1.41	369394	28323	4075.5	0.763015	1.87837	2.72032	5.3617
rs80123375	3	39150066	TTC21A	1.34536	2.06906	1.46251	369438	32886	3092	0.762963	1.81349	2.84027	5.41672
rs4676599	3	39153451	TTC21A	1.34538	2.17404	1.46251	369420	25426.5	3092	0.762984	1.92522	2.84027	5.52847
rs7643694	3	39157944	TTC21A	1.34553	2.16746	1.28628	369285	25793.5	7045.5	0.763142	1.91899	2.48259	5.16473
rs1534072	3	39168493	TTC21A	1.3442	2.16774	1.41	370212	25783	4075.5	0.762054	1.91917	2.72032	5.40155
rs1524875	3	39169538	TTC21A	1.34374	2.09793	1.41	370542	30457.5	4075.5	0.761667	1.84681	2.72032	5.3288
rs74340635	3	39171301	TTC21A	1.34367	2.09793	1.41	370584	30457.5	4075.5	0.761617	1.84681	2.72032	5.32875
rs61746458	3	39171667	TTC21A	1.34367	2.11036	1.41	370584	29664	4075.5	0.761617	1.85827	2.72032	5.34021
rs79860510	3	39172167	TTC21A	1.34364	2.09522	1.41	370610	30672.5	4075.5	0.761586	1.84376	2.72032	5.32566
rs1513255	3	39172794	TTC21A	1.34364	2.09522	1.58953	370610	30672.5	1874.5	0.761586	1.84376	3.05762	5.66296
rs79216924	3	39177260	TTC21A	1.34409	2.09522	1.66622	370290	30672.5	1284	0.761962	1.84376	3.22194	5.82766
rs79071587	3	39177544	TTC21A	1.34409	2.09522	1.58953	370290	30672.5	1874.5	0.761962	1.84376	3.05762	5.66334
rs77587055	3	39179522	TTC21A	1.34402	2.08085	1.66622	370353	31879	1284	0.761888	1.827	3.22194	5.81083
rs2293313	3	39180219	TTC21A	1.34402	2.08085	1.66622	370353	31879	1284	0.761888	1.827	3.22194	5.81083
rs3732382	3	39183672	CSRNP1	1.34395	2.08085	1.66622	370396	31879	1284	0.761838	1.827	3.22194	5.81078
rs56678742	3	39190833	CSRNP1	1.36928	1.86644	1.58953	351980	52777	1874.5	0.783985	1.60806	3.05762	5.44966
rs4676603	3	39191958	CSRNP1	1.37044	1.90285	1.58953	351174	48412	1874.5	0.784982	1.64555	3.05762	5.48815
rs3732383	3	39226127	XIRP1	0.237113	1.44557	1.96785	1.75614e+06	127516	380	0.085944	1.22494	3.75072	5.0616
rs9880479	3	39237475	XIRP1	-2.26325	1.39369	0.941693	48896.5	140930	27684	1.64123	1.1815	1.88827	4.711
rs9809830	3	39251141	DSTNP4	1.36236	1.54294	1.40329	356890	106111	4283.5	0.777969	1.30474	2.6987	4.78142
rs12636775	3	39254384	DSTNP4	1.36209	1.6301	1.40329	357060	89075.5	4283.5	0.777763	1.38075	2.6987	4.85722
rs2016412	3	39435052	SLC25A38	1.3553	1.20044	1.40769	362138	202422	4165.5	0.771631	1.02425	2.71084	4.50671
rs148861867	3	39437593	SLC25A38	1.35533	1.20063	1.40769	362113	202346	4165.5	0.77166	1.02441	2.71084	4.50691
rs114772633	3	39444898	RPSA	1.35481	1.20333	1.40769	362524	201428	4165.5	0.771167	1.02638	2.71084	4.50839
rs74498536	3	54624316	CACNA2D3	-0.23618	1.58728	1.88199	1.75767e+06	97004	562	0.085566	1.34371	3.58077	5.01005
rs1683348	3	59749271	FHIT	1.02582	1.81351	1.34699	654819	59416	5490	0.514383	1.5566	2.59093	4.66191
rs1683345	3	59750048	FHIT	1.02594	1.79213	1.52562	654675	62390	2432	0.514478	1.53539	2.94454	4.99441
rs167140	3	59754022	FHIT	1.02603	1.61458	1.52562	654553	91905.5	2432	0.514559	1.36716	2.94454	4.82626
rs28538294	3	60497391	FHIT	-0.221875	2.41354	1.30758	1.78099e+06	13441.5	6361.5	0.079843	2.20206	2.52694	4.80884
rs28473445	3	60497431	FHIT	-0.221875	2.41354	1.28705	1.78099e+06	13441.5	7024.5	0.079843	2.20206	2.48389	4.76579
rs12374046	3	60502115	FHIT	-0.221365	2.37699	1.30758	1.7818e+06	15039.5	6361.5	0.079645	2.15327	2.52694	4.75986
rs13090516	3	60521021	FHIT	-0.218031	2.51017	1.27177	1787150	9799	7312	0.078343	2.33932	2.46647	4.88413
rs17668453	3	60521596	FHIT	-0.218031	2.50882	1.24297	1787150	9851.5	8521	0.078343	2.337	2.40001	4.81536
rs180987	3	60542323	FHIT	-0.217091	2.08624	1.36786	1788745	31407	4819.5	0.077956	1.83348	2.6475	4.55893
rs180992	3	60543215	FHIT	-0.217074	2.09754	1.32226	1788764	30499.5	5972	0.077951	1.84621	2.55438	4.47855
rs180993	3	60543866	FHIT	-0.216976	2.09656	1.36786	1.7889e+06	30581.5	4819.5	0.077918	1.84505	2.6475	4.57047
rs180994	3	60544736	FHIT	-0.216785	2.09318	1.36786	1789195	30865	4819.5	0.077846	1.84104	2.6475	4.56639
rs180998	3	60545602	FHIT	-0.216777	2.31637	1.36786	1.78921e+06	17815	4819.5	0.077843	2.07972	2.6475	4.80506
rs7626618	3	60551301	FHIT	-0.281171	2.33451	1.58977	1689101	17046	1859	0.102848	2.09888	3.06122	5.26295
rs56101492	3	60562000	FHIT	-0.278746	2.0974	1.30866	1692858	30507	6358.5	0.101884	1.84611	2.52715	4.47514
rs939498	3	60596699	FHIT	-1.08535	1.75396	1.32866	590738	67769.5	5798	0.55911	1.49947	2.56723	4.6258
rs77706726	3	60645722	FHIT	0.848384	1.37552	1.72872	865566	146160	959	0.393204	1.16568	3.34869	4.90757
rs11709041	3	61045484	FHIT	-0.188529	1.82399	1.87114	1834686	57957	601	0.066942	1.5674	3.55163	5.18597
rs13061562	3	61051588	FHIT	-0.196296	1.82399	1.87114	1821703	57957	601	0.070026	1.5674	3.55163	5.18905
rs13087596	3	61052481	FHIT	-0.196384	1.85333	1.87114	1.82155e+06	54247.5	601	0.070063	1.59612	3.55163	5.21782
rs13068378	3	61056151	FHIT	-0.195511	1.89022	1.87114	1.82294e+06	50035	601	0.069731	1.63123	3.55163	5.25259
rs7650309	3	61064550	FHIT	0.88493	1.87645	1.61451	818920	51594	1719.5	0.417263	1.6179	3.0951	5.13027
rs11711708	3	61065623	FHIT	0.886681	2.31835	1.61451	816758	17731.5	1719.5	0.418411	2.08176	3.0951	5.59527
rs1439007	3	61066925	FHIT	0.886867	2.31835	1.61451	816548	17731.5	1719.5	0.418523	2.08176	3.0951	5.59538
rs9845837	3	61071811	FHIT	0.887389	2.27423	1.21893	815838	20206	9548.5	0.4189	2.02502	2.35057	4.79449
rs1898752	3	61077969	FHIT	0.888367	2.27346	1.58226	814560	20235	1942	0.419581	2.0244	3.04225	5.48624
rs1530092	3	61081348	FHIT	0.889474	2.27396	1.12824	813083	20212	13837	0.420369	2.02489	2.18946	4.63473
rs34673526	3	61084405	FHIT	0.889628	2.33159	1.30235	812894	17175	6648.5	0.42047	2.09561	2.50778	5.02386
rs34747779	3	61084425	FHIT	0.889628	2.33159	1.52431	812894	17175	2503	0.42047	2.09561	2.93204	5.44812
rs7638707	3	61085657	FHIT	0.889778	2.33536	1.35291	812701	17008	5186.5	0.420573	2.09985	2.61563	5.13605
rs6797229	3	61086294	FHIT	0.89004	2.33536	1.07258	812372	17008	17330	0.420749	2.09985	2.09171	4.61231
rs56027740	3	61086815	FHIT	0.890029	2.33536	1.52431	812392	17008	2503	0.420739	2.09985	2.93204	5.45263
rs7645096	3	61087825	FHIT	0.890403	2.34217	1.50036	811906	16664.5	2659.5	0.420999	2.10871	2.9057	5.43541
rs13095530	3	61093990	FHIT	0.892905	2.25886	1.61451	808671	20901	1719.5	0.422732	2.01034	3.0951	5.52817
rs13095410	3	61094036	FHIT	0.892905	2.25898	1.61451	808671	20891.5	1719.5	0.422732	2.01053	3.0951	5.52837
rs2165044	3	61094249	FHIT	0.892905	2.05205	1.58226	808671	34251.5	1942	0.422732	1.79582	3.04225	5.26081
rs11712505	3	61094353	FHIT	0.895068	2.05057	1.61451	805998	34365	1719.5	0.42417	1.79439	3.0951	5.31366
rs1439005	3	61094800	FHIT	0.895795	2.05057	1.61451	805098	34365	1719.5	0.424655	1.79439	3.0951	5.31414
rs11718931	3	61105630	FHIT	0.899436	1.91557	1.39461	800698	46938	4452	0.427035	1.65898	2.68195	4.76796
rs35195170	3	61112588	FHIT	0.89593	1.86686	1.39461	804947	52728	4452	0.424737	1.60846	2.68195	4.71515
rs9845200	3	61121018	FHIT	-1.12916	1.90637	1.39461	545208	48016.5	4452	0.593942	1.64911	2.68195	4.925
rs4688295	3	61137550	FHIT	-1.14119	2.14917	1.50036	533618	26988.5	2659.5	0.603274	1.89932	2.9057	5.4083
rs753662	3	61153885	FHIT	-0.097893	2.31469	1.51639	1982535	17908.5	2595.5	0.033283	2.07744	2.91628	5.02701
rs1001788	3	61171806	FHIT	-0.133821	1.96442	1.67145	1924151	42067	1255	0.046265	1.70656	3.23186	4.98469
rs4688379	3	61207457	FHIT	-0.102681	1.57586	1.63468	1974422	99261	1609.5	0.035064	1.33373	3.12381	4.4926
rs34045993	3	61208024	FHIT	-0.13007	1.57529	1.67145	1930211	99371	1255	0.044899	1.33324	3.23186	4.61
rs13099397	3	61217770	FHIT	-0.130327	1.56525	1.67145	1929804	101418	1255	0.044991	1.32439	3.23186	4.60124
rs4296587	3	61233092	FHIT	-0.116317	1.51942	1.65417	1952527	111082	1408	0.039907	1.28486	3.1819	4.50667
rs73084075	3	61784064	PTPRG	0.587223	2.16453	1.49376	1221870	25963	2709.5	0.243479	1.91615	2.89762	5.05724
rs73084079	3	61786058	PTPRG	0.5874	2.03478	1.5307	1.22164e+06	35686	2363	0.24356	1.77801	2.95704	4.97861
rs76984960	3	62084171	PTPRG	1.92546	1.28974	1.07766	107648	172181	16917	1.2985	1.09452	2.10218	4.4952
rs79066437	3	62106879	PTPRG	1.90681	1.1698	1.164	112796	213064	12161	1.27821	1.00199	2.24553	4.52574
rs17066222	3	62153391	PTPRG	1.25677	0.852863	1.58226	435656	353728	1942	0.69136	0.781835	3.04225	4.51545
rs57919178	3	62226404	PTPRG	1.90499	0.923352	1.25205	113238	317288	8153	1.27651	0.829051	2.41919	4.52475
rs72878143	3	62230846	PTPRG	1.9045	0.924905	1.25205	113370	316555	8153	1.27601	0.830055	2.41919	4.52525
rs80233087	3	62259637	PTPRG	1.90288	0.937489	1.25205	113811	310401	8153	1.27432	0.838581	2.41919	4.53209
rs10866054	3	62390589	CADPS	-2.90621	1.70366	0.309214	10533	75723	251036	2.30795	1.45128	0.930768	4.69
rs6445268	3	62412673	CADPS	-3.41645	0.262416	0.733794	2647	766019	58370	2.90775	0.446265	1.56431	4.91833
rs3344	3	62414134	CADPS	-3.41634	0.274037	0.747087	2648	756286	55464	2.90759	0.451818	1.58649	4.9459
rs4688296	3	62415667	CADPS	-3.42212	0.63637	0.493161	2630	481105	131940	2.91055	0.648264	1.21013	4.76894
rs2367085	3	62429414	CADPS	-2.24431	1.57895	0.95294	51308.5	98666	26842.5	1.62031	1.33634	1.90168	4.85833
rs6445270	3	62430908	CADPS	-3.50231	1.55268	0.686662	2146.5	104041	68437	2.99877	1.3133	1.49521	5.80729
rs6791296	3	62431415	CADPS	-3.50231	1.55137	0.463816	2146.5	104270	146035	2.99877	1.31235	1.16605	5.47717
rs7635752	3	62437069	CADPS	-3.01613	1.30288	0.30792	7812	167978	252274	2.43774	1.10525	0.928632	4.47162
rs1997366	3	62439586	CADPS	-2.67729	0.689453	1.08008	18539	447021	16714	2.06242	0.680176	2.10742	4.85002
rs1452073	3	62470458	CADPS	-2.6455	1.03742	0.956328	19737	265199	26551.5	2.03522	0.906932	1.90641	4.84857
rs6774533	3	62471086	CADPS	-2.6455	1.11679	0.687427	19737	233224	68315.5	2.03522	0.96273	1.49598	4.49394
rs1406610	3	62485408	CADPS	-3.54426	1.04563	0.717303	1851	261792	61642.5	3.0631	0.912548	1.54062	5.51627
rs1452079	3	62488160	CADPS	-3.54416	1.0883	0.602368	1852	244558	90651.5	3.06286	0.942121	1.37313	5.37811
rs2034612	3	62490492	CADPS	-3.54408	1.08597	0.582749	1853	245420	96896.5	3.06263	0.940594	1.3442	5.34742
rs6445274	3	62490886	CADPS	-3.54407	1.10053	0.69575	1854	239424	65962	3.06239	0.951336	1.51121	5.52494
rs6445275	3	62493803	CADPS	-3.07214	1.42429	0.279953	6647	133074	278085	2.50788	1.20641	0.886327	4.60062
rs7646021	3	62494608	CADPS	-3.0721	1.46283	0.263138	6652.5	123548	294794	2.50752	1.23867	0.860985	4.60717
rs1376917	3	62498378	CADPS	-3.54191	1.48225	0.447139	1860	119376	154034	3.06099	1.25359	1.14289	5.45747
rs1355551	3	62505799	CADPS	-3.06815	1.47106	0.310334	6770.5	121834	250146	2.49988	1.24473	0.932311	4.67693
rs13065590	3	62506533	CADPS	-3.06812	1.47106	0.184839	6773	121834	392086	2.49972	1.24473	0.737122	4.48158
rs1376921	3	62507973	CADPS	-3.54056	1.46424	0.490556	1874.5	123204	133024	3.05762	1.23988	1.20657	5.50407
rs1376920	3	62507974	CADPS	-3.54056	1.46424	0.490556	1874.5	123204	133024	3.05762	1.23988	1.20657	5.50407
rs6796236	3	62508477	CADPS	-3.06805	1.45331	0.207037	6783.5	125689	361386	2.49905	1.23121	0.772533	4.50279
rs12490532	3	62508990	CADPS	-3.06798	1.45331	0.19612	6788	125689	376098	2.49876	1.23121	0.755202	4.48517
rs1355543	3	62509407	CADPS	-3.06792	1.45331	0.207037	6790	125689	361386	2.49863	1.23121	0.772533	4.50237
rs9843019	3	62512846	CADPS	-3.07233	1.46861	0.184839	6627	122358	392086	2.50919	1.24287	0.737122	4.48918
rs833676	3	62515148	CADPS	-3.54355	1.32366	0.365864	1855	161433	204548	3.06216	1.12251	1.01971	5.20438
rs833675	3	62519435	CADPS	-3.5435	1.31797	0.315781	1856	163056	245038	3.06193	1.11817	0.941271	5.12136
rs833644	3	62568108	CADPS	3.37401	0.390174	0.747087	3030	662651	55464	2.84906	0.509219	1.58649	4.94477
rs2659467	3	62571037	CADPS	3.37745	0.35524	0.779296	2992	690234	49906	2.85454	0.491508	1.63235	4.9784
rs36088159	3	62598265	CADPS	3.31525	0.871478	0.635264	3505	343414	81297.5	2.78582	0.794687	1.42043	5.00093
rs17275641	3	62613682	CADPS	3.37718	0.883939	0.379463	2993	336686	194965	2.8544	0.803279	1.04055	4.69822
rs10510880	3	62620131	CADPS	3.4269	0.900986	0.742254	2581	327708	56429.5	2.91872	0.815017	1.579	5.31273
rs10510881	3	62620324	CADPS	3.4269	0.900986	0.742254	2581	327708	56429.5	2.91872	0.815017	1.579	5.31273
rs13084034	3	62620373	CADPS	3.4269	0.900986	0.742254	2581	327708	56429.5	2.91872	0.815017	1.579	5.31273
rs61000568	3	62624193	CADPS	3.39352	0.947301	0.920144	2844	305907	30224	2.87657	0.844915	1.85015	5.57164
rs9877933	3	62634533	CADPS	-3.50597	1.2148	0.077047	2104	197355	602546	3.00746	1.03526	0.550514	4.59323
rs77503093	3	62640613	CADPS	1.75829	0.21831	1.61451	156174	802564	1719.5	1.13689	0.426024	3.0951	4.65802
rs17066787	3	62660218	CADPS	3.38698	0.003339	0.623738	2926.5	988289	84726.5	2.86416	0.33562	1.40248	4.60226
rs17066793	3	62660566	CADPS	3.38698	0.003339	0.623738	2926.5	988289	84726.5	2.86416	0.33562	1.40248	4.60226
rs10510885	3	62662112	CADPS	3.38696	0.003339	1.20355	2928	988289	10111.5	2.86393	0.33562	2.32569	5.52524
rs978879	3	62663519	CADPS	-3.48369	0.046349	0.68378	2331	949280	69112	2.96296	0.35311	1.49095	4.80702
rs76171251	3	62668547	CADPS	3.39295	0.308843	1.20355	2858	728403	10111.5	2.87444	0.468132	2.32569	5.66826
rs77430637	3	62670258	CADPS	3.38835	0.312466	0.954517	2912	725631	26672	2.86631	0.469788	1.90445	5.24055
rs77482756	3	62670818	CADPS	3.38835	0.312148	0.954517	2912	725852	26672	2.86631	0.469656	1.90445	5.24042
rs9968119	3	62672124	CADPS	3.38835	0.315161	0.928667	2912	723424	29292	2.86631	0.471111	1.86376	5.20118
rs17066808	3	62672786	CADPS	3.38835	0.315161	1.1625	2912	723424	12201.5	2.86631	0.471111	2.24409	5.58151
rs17066811	3	62673292	CADPS	3.38835	0.315325	1.1625	2912	723299	12201.5	2.86631	0.471186	2.24409	5.58159
rs75982950	3	62675812	CADPS	3.38835	0.320316	0.928667	2912	719095	29292	2.86631	0.473718	1.86376	5.20379
rs4429621	3	62676804	CADPS	-3.48508	0.322499	0.590678	2305	717455	94000.5	2.96783	0.474709	1.35737	4.79992
rs74554644	3	62678265	CADPS	3.38835	0.321054	1.0305	2912	718470	20494.5	2.86631	0.474096	2.01887	5.35928
rs80315808	3	62678643	CADPS	3.38835	0.321054	1.0305	2912	718470	20494.5	2.86631	0.474096	2.01887	5.35928
rs78505710	3	62681505	CADPS	3.39184	0.690002	1.11463	2878	446636	14888	2.87141	0.68055	2.15767	5.70963
rs79756195	3	62681536	CADPS	3.39184	0.690181	1.07057	2878	446571	17515.5	2.87141	0.680614	2.08708	5.63911
rs80249591	3	62687065	CADPS	3.38757	0.686538	1.11463	2921	448802	14888	2.86497	0.678449	2.15767	5.70109
rs73840913	3	62688910	CADPS	3.38756	0.679354	1.07057	2923	453312	17515.5	2.86468	0.674107	2.08708	5.62586
rs56350815	3	62693476	CADPS	3.393	0.731418	1.07057	2855	421876	17515.5	2.8749	0.705319	2.08708	5.6673
rs6774997	3	62694321	CADPS	3.393	0.731776	1.07057	2855	421662	17515.5	2.8749	0.70554	2.08708	5.66752
rs6775194	3	62694474	CADPS	3.393	0.731771	1.07057	2855	421665	17515.5	2.8749	0.705537	2.08708	5.66752
rs6789095	3	62698494	CADPS	3.39238	0.742916	1.11463	2867	415252	14888	2.87308	0.712192	2.15767	5.74294
rs304201	3	62700564	CADPS	3.39302	0.738145	1.18424	2849	418011	10940	2.87581	0.709316	2.29149	5.87662
rs304200	3	62700766	CADPS	3.39301	0.738145	1.11463	2851.5	418011	14888	2.87543	0.709316	2.15767	5.74242
rs304198	3	62701792	CADPS	3.39301	0.738135	1.11463	2851.5	418020	14888	2.87543	0.709307	2.15767	5.7424
rs304197	3	62701952	CADPS	3.39301	0.738156	1.11463	2851.5	417995	14888	2.87543	0.709333	2.15767	5.74243
rs518123	3	62702161	CADPS	3.39301	0.738156	1.11463	2851.5	417995	14888	2.87543	0.709333	2.15767	5.74243
rs504987	3	62705064	CADPS	-3.48964	0.765194	1.18424	2261	401802	10940	2.9762	0.726491	2.29149	5.99418
rs493639	3	62705919	CADPS	-3.48828	0.760388	1.11463	2276	404816	14888	2.97333	0.723246	2.15767	5.85425
rs472303	3	62707519	CADPS	-3.48572	0.75737	1.20355	2301	406713	10111.5	2.96859	0.721216	2.32569	6.01549
rs502000	3	62708442	CADPS	3.389	0.727339	0.998363	2900.5	424197	22974.5	2.86803	0.702936	1.96926	5.54023
rs12106963	3	62709674	CADPS	3.389	0.711168	1.07057	2900.5	433695	17515.5	2.86803	0.69332	2.08708	5.64843
rs74339026	3	62710729	CADPS	3.39294	0.73442	1.20355	2859	420128	10111.5	2.87429	0.707123	2.32569	5.9071
rs79502435	3	62711404	CADPS	3.39298	0.735635	1.06869	2857	419463	17612.5	2.87459	0.70781	2.08468	5.66709
rs75577297	3	62714869	CADPS	3.39293	0.6258	1.06857	2860.5	488232	17620.5	2.87406	0.641877	2.08449	5.60043
rs76592730	3	62720968	CADPS	3.39292	0.700915	1.02862	2862	439732	20654	2.87383	0.687316	2.0155	5.57665
rs144255202	3	62727333	CADPS	3.33338	1.59708	1.10864	3330.5	95174.5	15236	2.808	1.35198	2.14763	6.30761
rs115994300	3	62728071	CADPS	3.33338	1.46946	1.06869	3330.5	122166	17612.5	2.808	1.24355	2.08468	6.13623
rs116536498	3	62730930	CADPS	3.33326	1.43995	1.19709	3337.5	128844	10515	2.80708	1.22044	2.3087	6.33622
rs499596	3	62732491	CADPS	-3.4306	1.48233	1.12323	2562	119359	14097.5	2.92192	1.25365	2.18136	6.35694
rs2971927	3	62733032	CADPS	-3.4306	1.48233	1.13021	2562	119359	13726	2.92192	1.25365	2.19296	6.36853
rs580384	3	62733366	CADPS	-3.4306	1.49013	1.12323	2562	117644	14097.5	2.92192	1.25993	2.18136	6.36322
rs576992	3	62733726	CADPS	-3.4306	1.47619	1.12323	2562	120751	14097.5	2.92192	1.24861	2.18136	6.3519
rs483513	3	62735640	CADPS	-3.4306	1.05535	1.19709	2562	257638	10515	2.92192	0.919494	2.3087	6.15011
rs504093	3	62738577	CADPS	-3.4306	1.03608	1.25128	2562	265721	8198.5	2.92192	0.906078	2.41677	6.24477
rs478123	3	62739092	CADPS	-3.4306	1.03608	1.25128	2562	265721	8198.5	2.92192	0.906078	2.41677	6.24477
rs529901	3	62740905	CADPS	-3.43035	1.03719	1.10784	2569	265302	15280.5	2.92074	0.906764	2.14637	5.97387
rs1231814	3	62743234	CADPS	-3.43034	1.00838	1.20355	2570.5	277930	10111.5	2.92049	0.886568	2.32569	6.13274
rs860592	3	62744154	CADPS	-3.43034	1.00902	1.20355	2570.5	277676	10111.5	2.92049	0.886967	2.32569	6.13314
rs73124472	3	65167514	RP11-543A18.1	3.2378	1.75831	0.869422	4186	67121	36106	2.70871	1.50365	1.77293	5.98527
rs10510935	3	65215804	AC104331.1	2.75955	0.990936	1.41022	15118.5	285660	4048.5	2.15099	0.874655	2.72321	5.74886
rs12488399	3	65216032	AC104331.1	2.75955	0.990936	1.36571	15118.5	285660	4839.5	2.15099	0.874655	2.6457	5.67135
rs58919345	3	65219059	AC104331.1	2.74732	1.25205	1.38914	15532	185052	4514.5	2.13928	1.06321	2.67589	5.87838
rs7622452	3	68485146	FAM19A1	1.95734	1.33527	1.34562	99592.5	157958	5522.5	1.33228	1.13196	2.58837	5.05261
rs7633887	3	68485207	FAM19A1	1.95734	1.33527	1.34562	99592.5	157958	5522.5	1.33228	1.13196	2.58837	5.05261
rs35657439	3	68491124	FAM19A1	1.95763	1.39415	1.16353	99530.5	140764	12181	1.33255	1.18201	2.24482	4.75938
rs35940240	3	68492425	FAM19A1	1.95759	1.33368	1.29775	99533	158498	6919	1.33254	1.13048	2.49046	4.95348
rs4855305	3	69347542	FRMD4B	-4.03038	1.1048	0.131449	707	237642	482952	3.48109	0.954581	0.646601	5.08227
rs17432953	3	69517082	RBM43P1	5.06713	1.48324	1.2256	114	119105	9325	4.2736	1.25457	2.36085	7.88903
rs188081082	3	69517083	RBM43P1	5.06713	1.48303	1.90636	114	119148	465	4.2736	1.25442	3.66305	9.19107
rs78067888	3	69517960	RBM43P1	5.06713	1.63441	2.12282	114	88210.5	140.5	4.2736	1.38498	4.18283	9.84141
rs76051204	3	69519700	RBM43P1	5.06713	2.01893	2.12282	114	37106	140.5	4.2736	1.76106	4.18283	10.2175
rs79689400	3	69520348	RBM43P1	5.06713	2.02027	2.12282	114	36966	140.5	4.2736	1.7627	4.18283	10.2191
rs78202567	3	69522891	RBM43P1	5.0664	2.23818	2.12282	117.5	21868	140.5	4.26047	1.9907	4.18283	10.434
rs79842508	3	69523666	RBM43P1	5.0664	2.17225	2.12282	117.5	25499	140.5	4.26047	1.92398	4.18283	10.3673
rs7653793	3	69530211	FRMD4B	5.06615	2.41335	2.12282	119	13443	140.5	4.25496	2.20201	4.18283	10.6398
rs72935570	3	69538894	FRMD4B	5.06417	2.02688	2.05171	120.5	36373.5	225	4.24952	1.76972	3.97832	9.99756
rs77698096	3	69539194	FRMD4B	5.06417	1.18684	2.12282	120.5	207150	140.5	4.24952	1.01422	4.18283	9.44656
rs72935573	3	69540652	FRMD4B	5.06325	0.9301	1.94576	122	314146	418	4.24414	0.833372	3.70933	8.78684
rs111459943	3	69585919	RP11-62G11.1	2.38801	1.63181	1.32658	36550.5	88730	5818	1.76761	1.38243	2.56573	5.71577
rs2320172	3	69916637	MITF	0.988125	1.98473	1.78794	696552	40132	819.5	0.487551	1.72701	3.41696	5.63152
rs10084760	3	70170325	RP11-963H1.1	0.897005	3.05046	0.671611	803573	1231	72105.5	0.425479	3.24025	1.47254	5.13826
rs9856733	3	70172923	RP11-963H1.1	0.89644	2.82292	0.671611	804316	3639.5	72105.5	0.425077	2.76946	1.47254	4.66707
rs9857007	3	70173049	RP11-963H1.1	0.89644	2.82292	0.671611	804316	3639.5	72105.5	0.425077	2.76946	1.47254	4.66707
rs73105989	3	70173154	RP11-963H1.1	0.89644	2.82292	0.685169	804316	3639.5	68821.5	0.425077	2.76946	1.49278	4.68732
rs34951219	3	70173926	RP11-963H1.1	0.89644	2.82292	0.685169	804316	3639.5	68821.5	0.425077	2.76946	1.49278	4.68732
rs12492173	3	70176472	RP11-963H1.1	0.895593	2.81773	0.652181	805342	3684	76573.5	0.424524	2.76418	1.44643	4.63513
rs9811076	3	70176862	RP11-963H1.1	0.895593	2.81627	0.671611	805342	3696.5	72105.5	0.424524	2.76271	1.47254	4.65977
rs9849979	3	70177000	RP11-963H1.1	0.895593	2.81627	0.652181	805342	3696.5	76573.5	0.424524	2.76271	1.44643	4.63366
rs7627235	3	70191244	UQCRHP4	-1.38617	2.75783	0.652181	340358	4477.5	76573.5	0.798567	2.67947	1.44643	4.92446
rs4974258	3	70192073	UQCRHP4	-1.38617	2.75783	0.652181	340358	4477.5	76573.5	0.798567	2.67947	1.44643	4.92446
rs6549276	3	70192790	UQCRHP4	-1.38617	2.67387	0.652181	340358	5741	76573.5	0.798567	2.57152	1.44643	4.81651
rs7612382	3	70299635	RP11-231I13.2	-1.23065	0.281923	1.85583	455710	750046	636.5	0.671815	0.455416	3.52671	4.65394
rs6549305	3	70301758	RP11-231I13.2	-1.23065	1.56122	1.85583	455710	102252	636.5	0.671815	1.32083	3.52671	5.51936
rs6549306	3	70301838	RP11-231I13.2	-1.23065	1.56122	2.25964	455710	102252	47.5	0.671815	1.32083	4.65381	6.64646
rs6549307	3	70302095	RP11-231I13.2	-1.23065	1.56122	1.85583	455710	102252	636.5	0.671815	1.32083	3.52671	5.51936
rs62256862	3	71194012	FOXP1	0.772219	2.51122	1.31161	961597	9752	6306	0.347511	2.34141	2.53075	5.21967
rs9827716	3	71197173	FOXP1	0.772242	2.37274	1.12243	961558	15261	14293.5	0.347529	2.14692	2.17537	4.66981
rs13097125	3	71199338	FOXP1	0.772242	2.31117	1.28549	961558	18101	7062.5	0.347529	2.0728	2.48155	4.90188
rs71298372	3	71199777	FOXP1	0.772242	2.2963	1.16421	961558	18900	12146	0.347529	2.05404	2.24607	4.64764
rs1474272	3	71254193	FOXP1	0.834071	3.32706	0.338144	883327	285	226748	0.384383	3.87566	0.974961	5.235
rs7630538	3	71261872	FOXP1	0.848055	3.36113	0.048871	865981	249	681536	0.392996	3.93431	0.497015	4.82432
rs72953328	3	71262034	FOXP1	0.848055	3.36892	1.80287	865981	235	711.5	0.392996	3.95944	3.47833	7.83076
rs10865658	3	71262743	FOXP1	0.854406	3.41688	0.911564	858024	213	30980	0.397005	4.00212	1.83942	6.23855
rs17654359	3	71264033	FOXP1	0.859372	3.40848	1.37917	851904	217	4633	0.400113	3.99404	2.66464	7.0588
rs6549383	3	71266885	FOXP1	0.861892	3.41939	1.06133	848847	212	18090	0.401675	4.00417	2.07307	6.47891
rs13319585	3	71268381	FOXP1	0.862333	3.27802	1.33353	848380	325	5695	0.401914	3.81862	2.57501	6.79554
rs72953346	3	71271176	FOXP1	0.862519	3.83309	1.65549	848163	8	1390.5	0.402025	5.42741	3.18733	9.01677
rs17008474	3	71349375	FOXP1-AS1	1.02299	0.526115	2.02515	657966	557258	294	0.512301	0.584448	3.86216	4.9589
rs12493182	3	71582990	FOXP1	1.16831	1.37733	1.5416	509104	145670	2246	0.623698	1.16713	2.97909	4.76992
rs704295	3	71727689	EIF4E3	1.26265	0.715713	1.65084	431216	431166	1518	0.695809	0.695859	3.14923	4.5409
rs112530158	3	71736181	EIF4E3	1.27907	0.887331	1.53794	418558	334747	2286.5	0.708748	0.805787	2.97133	4.48587
rs58092876	3	71750180	EIF4E3	2.78179	2.43312	0.734729	14256	12608	58139.5	2.17651	2.22986	1.56603	5.9724
rs17664691	3	71753742	EIF4E3	2.78156	2.43202	0.689453	14259	12651.5	67720.5	2.17641	2.22836	1.49978	5.90456
rs9823269	3	71756375	EIF4E3	2.78083	2.43374	0.546145	14275.5	12575	109776	2.17591	2.231	1.29	5.69691
rs4677039	3	71756765	EIF4E3	2.78083	2.43371	1.0446	14275.5	12576.5	19374.5	2.17591	2.23094	2.04327	6.45013
rs13085841	3	71757540	EIF4E3	2.78178	2.46545	0.546145	14257.5	11377	109776	2.17646	2.27448	1.29	5.74093
rs4677043	3	71785732	EIF4E3	-1.8613	2.29791	0.523198	124890	18810.5	119480	1.23398	2.0561	1.25321	4.54329
rs28680463	3	71809312	GPR27	1.27501	2.37893	0.784865	421344	14922	48854	0.705867	2.15668	1.6416	4.50415
rs9809937	3	71810265	GPR27	1.27505	2.39063	0.834163	421311	14313.5	40848.5	0.705901	2.17476	1.71933	4.59999
rs6782813	3	71821490	PROK2	-3.11058	2.31202	0.088441	5986	18056.5	572688	2.55337	2.07387	0.572586	5.19982
rs6807443	3	71825739	PROK2	-3.11058	2.38276	-0.202387	5986	14696	NA	2.55337	2.1633	0	4.71667
rs6807450	3	71825763	PROK2	-3.11058	2.38276	-0.586676	5986	14696	NA	2.55337	2.1633	0	4.71667
rs2322144	3	71826229	PROK2	-3.11058	2.38276	-0.586676	5986	14696	NA	2.55337	2.1633	0	4.71667
rs1320015	3	71828420	PROK2	-3.11058	2.36102	-0.962109	5986	15894	NA	2.55337	2.12927	0	4.68264
rs7644362	3	71829242	PROK2	-3.11058	2.36083	-0.320312	5986	15902	NA	2.55337	2.12905	0	4.68242
rs7634474	3	71829467	PROK2	-3.11058	2.35435	-0.038313	5986	16169	NA	2.55337	2.12182	0	4.67519
rs62245757	3	72055434	UBE2Q2P9	2.27471	1.96686	0.480243	47459	41856	138330	1.65419	1.70875	1.18959	4.55252
rs9865222	3	72209538	LINC00870	6.57634	0.099995	0.877029	13	903012	34992	5.21656	0.374811	1.78653	7.37791
rs4076079	3	72209757	LINC00870	6.57643	0.297146	0.111588	12	737814	521751	5.25132	0.462557	0.613041	6.32692
rs7635384	3	72211116	LINC00870	6.56561	0.221728	0.068178	15.5	799772	624749	5.14017	0.427538	0.534799	6.10251
rs7627669	3	72211126	LINC00870	6.56561	0.221728	0.068178	15.5	799772	624749	5.14017	0.427538	0.534799	6.10251
rs4677115	3	72266516	LINC00877	-4.24711	-0.341906	0.315488	502.5	NA	245496	3.62937	0	0.94046	4.56983
rs6763805	3	72266775	LINC00877	-4.24711	-0.341906	0.315488	502.5	NA	245496	3.62937	0	0.94046	4.56983
rs13072073	3	73545751	PDZRN3	3.53645	-0.02867	2.1558	1886	NA	101	3.05496	0	4.32618	7.38115
rs13088428	3	73548490	PDZRN3	3.54076	-0.006161	2.25376	1871	NA	49.5	3.05843	0	4.6359	7.69433
rs13096617	3	73549835	PDZRN3	3.5415	-0.005315	2.23352	1865	NA	82.5	3.05983	0	4.41405	7.47387
rs9847408	3	73550799	PDZRN3	3.54139	-0.005945	2.37045	1867.5	NA	16.5	3.05924	0	5.11302	8.17226
rs13081823	3	73550817	PDZRN3	3.54139	-0.005945	2.25376	1867.5	NA	49.5	3.05924	0	4.6359	7.69514
rs13087058	3	73551228	PDZRN3	3.54141	0.007397	2.1558	1866	984671	101	3.05959	0.337213	4.32618	7.72299
rs3890620	3	73551549	PDZRN3	3.54179	-0.207405	2.1558	1861	NA	101	3.06076	0	4.32618	7.38694
rs4476452	3	73552838	PDZRN3	-4.55518	-0.217258	1.13381	306	NA	13628	3.84478	0	2.19607	6.04085
rs11917619	3	73553960	PDZRN3	3.54192	-0.24196	1.44544	1858.5	NA	3304.5	3.06134	0	2.8114	5.87274
rs6772633	3	73553984	PDZRN3	-4.55538	-0.24196	0.504837	305	NA	127126	3.8462	0	1.22627	5.07247
rs34210879	3	73554286	PDZRN3	3.54192	-0.24196	1.44544	1858.5	NA	3304.5	3.06134	0	2.8114	5.87274
rs5029197	3	73559480	PDZRN3	-4.55685	-0.24196	0.321208	303	NA	240007	3.84906	0	0.95028	4.79934
rs7647178	3	73565183	PDZRN3	-4.5564	-0.008579	0.171698	304	NA	412877	3.84763	0	0.714683	4.56231
rs11128343	3	73566832	PDZRN3	-4.55167	-0.011033	0.657949	312	NA	75582	3.83635	0	1.45209	5.28843
rs4510330	3	73568127	PDZRN3	3.53881	-0.010951	1.69523	1880	NA	1178	3.05635	0	3.25936	6.31571
rs13069228	3	73572544	PDZRN3	3.53089	-0.014179	1.41708	1934	NA	3870.5	3.04405	0	2.74274	5.78679
rs11711610	3	73573357	PDZRN3	3.53107	-0.025104	1.41708	1933	NA	3870.5	3.04427	0	2.74274	5.78701
rs7649134	3	73583478	PDZRN3	3.52768	0.040805	0.754711	1944	953934	53838.5	3.04181	0.350986	1.59941	4.99221
rs4677309	3	73640815	PDZRN3	-3.39213	0.773736	0.760302	2869.5	396256	52604.5	2.8727	0.732529	1.60948	5.21471
rs4676937	3	73640975	PDZRN3	-3.39213	0.773736	0.908949	2869.5	396256	31208	2.8727	0.732529	1.83624	5.44146
rs9845229	3	73641630	PDZRN3	-3.37547	0.776472	0.908949	3016	394703	31208	2.85107	0.734234	1.83624	5.42155
rs4677311	3	73642711	PDZRN3	-3.36666	0.773039	0.908949	3078	396778	31208	2.84224	0.731956	1.83624	5.41043
rs7644582	3	73642931	PDZRN3	-3.36666	0.773039	0.908949	3078	396778	31208	2.84224	0.731956	1.83624	5.41043
rs4234180	3	73643401	PDZRN3	-3.36666	0.773039	0.908949	3078	396778	31208	2.84224	0.731956	1.83624	5.41043
rs4677312	3	73644622	PDZRN3	-3.36526	0.771886	0.908949	3088	397568	31208	2.84083	0.731093	1.83624	5.40816
rs6797804	3	73651469	PDZRN3	-3.35841	0.834105	0.908949	3139.5	363735	31208	2.83364	0.769719	1.83624	5.4396
rs7623717	3	73661344	PDZRN3	-3.07529	0.774417	1.02395	6595	395816	20872.5	2.51129	0.733011	2.01093	5.25523
rs9835723	3	73664589	PDZRN3	-3.07305	0.772193	0.764846	6617	397365	51812	2.50984	0.731314	1.61607	4.85723
rs3900864	3	75838129	ZNF717	1.98931	0.597327	1.30981	92302.5	506922	6328.5	1.36529	0.625563	2.5292	4.52006
rs6764328	3	77295661	ROBO2	1.33375	1.19254	1.7583	377880	205011	887.5	0.753151	1.01873	3.38234	5.15421
rs7431770	3	77297325	ROBO2	-1.49232	1.52632	1.19652	274675	109593	10540	0.891685	1.29072	2.30766	4.49007
rs879728	3	77297437	ROBO2	1.33412	1.60135	1.41022	377634	94416	4048.5	0.753433	1.35546	2.72321	4.8321
rs6419727	3	77306388	ROBO2	-1.49425	1.41882	2.04739	273482	134454	242.5	0.893575	1.20193	3.94579	6.0413
rs1441950	3	77306994	ROBO2	-1.49429	1.41869	2.04739	273450	134480	242.5	0.893625	1.20185	3.94579	6.04126
rs1441951	3	77307051	ROBO2	-1.49439	1.41869	2.04739	273404	134480	242.5	0.893698	1.20185	3.94579	6.04134
rs1441954	3	77309262	ROBO2	-1.49471	1.41855	2.04739	273191	134509	242.5	0.894038	1.20175	3.94579	6.04158
rs4683990	3	77309980	ROBO2	-1.49502	1.46421	2.04739	273058	123212	242.5	0.894248	1.23985	3.94579	6.07989
rs1001517	3	77314638	ROBO2	-1.4957	1.46407	2.04739	272650	123234	242.5	0.894899	1.23978	3.94579	6.08047
rs11127582	3	77319438	ROBO2	-1.49634	1.45365	1.85718	272352	125627	632.5	0.895374	1.23142	3.52944	5.65624
rs9875505	3	77335469	ROBO2	1.34131	2.51435	0.707749	372542	9643	63321	0.759329	2.34629	1.52896	4.63458
rs11927613	3	77354806	ROBO2	1.37422	2.40506	0.704339	348548	13761	64017.5	0.788241	2.19185	1.52421	4.5043
rs2875419	3	77356487	ROBO2	1.37464	2.34937	0.795923	348310	16346	46742	0.788538	2.11709	1.6608	4.56643
rs12637117	3	77358376	ROBO2	1.37464	2.31178	0.795923	348310	18072.5	46742	0.788538	2.07349	1.6608	4.52282
rs55786338	3	77432805	ROBO2	1.40427	2.32064	1.22027	327964	17625	9505.5	0.814677	2.08438	2.35253	5.25158
rs11127590	3	77449868	ROBO2	1.4094	2.0591	1.30377	324509	33736.5	6532	0.819277	1.8024	2.51546	5.13714
rs11713339	3	77450013	ROBO2	1.4094	2.05904	1.31083	324509	33739	6327	0.819277	1.80237	2.52931	5.15095
rs56154242	3	77450940	ROBO2	1.4094	2.18441	1.29158	324509	24757.5	7006	0.819277	1.9368	2.48503	5.24111
rs11127591	3	77452843	ROBO2	1.40941	2.19281	0.999753	324503	24250	22885	0.819285	1.94579	1.97095	4.73603
rs12492221	3	77455925	ROBO2	1.40945	2.18453	1.24912	324469	24752	8328	0.819331	1.93689	2.40996	5.16619
rs116814289	3	77466392	ROBO2	1.41675	1.92824	1.41924	319878	45661	3790	0.82552	1.67096	2.75187	5.24834
rs12497293	3	77466531	ROBO2	1.41675	1.92776	1.41924	319878	45714.5	3790	0.82552	1.67045	2.75187	5.24784
rs12490828	3	77466618	ROBO2	1.41675	1.92776	1.41924	319878	45714.5	3790	0.82552	1.67045	2.75187	5.24784
rs12497058	3	77479116	ROBO2	1.43612	1.76358	1.24912	307742	66415.5	8328	0.842317	1.50823	2.40996	4.76051
rs11721096	3	77479935	ROBO2	1.43665	1.76358	1.24912	307417	66415.5	8328	0.842776	1.50823	2.40996	4.76097
rs55665736	3	77483184	ROBO2	1.43714	1.77328	1.41924	307120	65000	3790	0.843197	1.51759	2.75187	5.11265
rs12488599	3	77483711	ROBO2	1.43714	1.77489	1.24912	307120	64806.5	8328	0.843197	1.51889	2.40996	4.77205
rs62249850	3	77485500	ROBO2	1.43725	1.76108	1.10868	307058	66737.5	15232	0.843284	1.50613	2.14775	4.49717
rs12634690	3	77486138	ROBO2	1.43735	1.74762	1.24912	306976	68726.5	8328	0.8434	1.49338	2.40996	4.74674
rs12638123	3	77486375	ROBO2	1.43735	1.74762	1.24912	306976	68726.5	8328	0.8434	1.49338	2.40996	4.74674
rs73099897	3	77486915	ROBO2	1.43747	1.74762	1.24912	306892	68726.5	8328	0.843518	1.49338	2.40996	4.74686
rs11924656	3	77487415	ROBO2	1.43747	1.74762	1.24912	306892	68726.5	8328	0.843518	1.49338	2.40996	4.74686
rs6810338	3	77489003	ROBO2	1.43754	1.74717	1.24912	306848	68789.5	8328	0.84358	1.49298	2.40996	4.74653
rs73101709	3	77492607	ROBO2	1.43783	1.72275	1.41924	306689	72674.5	3790	0.843806	1.46912	2.75187	5.06479
rs12496383	3	77495818	ROBO2	1.44488	1.73991	1.41924	302656	69884	3790	0.849554	1.48613	2.75187	5.08755
rs12636320	3	77503388	ROBO2	1.44807	1.66756	1.41924	300806	82240	3790	0.852217	1.41542	2.75187	5.0195
rs11127596	3	77503574	ROBO2	1.44807	1.66756	1.41924	300806	82240	3790	0.852217	1.41542	2.75187	5.0195
rs2166802	3	77509454	ROBO2	1.45168	1.43801	1.27097	298494	129350	7340	0.855569	1.21874	2.46481	4.53911
rs80119145	3	77576997	ROBO2	1.4559	2.14717	1.54454	295954	27096.5	2196	0.859279	1.89759	2.98887	5.74574
rs79619022	3	77577590	ROBO2	1.4559	2.14717	1.59779	295954	27096.5	1802	0.859279	1.89759	3.07475	5.83162
rs77908466	3	77581416	ROBO2	1.45646	2.11239	1.54454	295661	29532	2196	0.85971	1.86021	2.98887	5.70879
rs775758	3	77582005	ROBO2	-1.60843	2.64452	0.428549	214934	6338	164858	0.998198	2.52855	1.11339	4.64015
rs6767931	3	77582072	ROBO2	1.45646	2.67002	0.638917	295661	5823	79994	0.85971	2.56536	1.42745	4.85251
rs78352044	3	77582309	ROBO2	1.45646	2.41308	1.18138	295661	13453	11126	0.85971	2.20168	2.28416	5.34556
rs6806214	3	77582429	ROBO2	1.45646	2.41308	1.35751	295661	13453	5055.5	0.85971	2.20168	2.62674	5.68813
rs76773023	3	77582532	ROBO2	1.45646	2.41308	1.26232	295661	13453	7622	0.85971	2.20168	2.44843	5.50983
rs6782317	3	77582721	ROBO2	1.45646	2.41308	1.1488	295661	13453	12974.5	0.85971	2.20168	2.21741	5.27881
rs6770973	3	77582767	ROBO2	1.45646	2.41308	0.926865	295661	13453	29459.5	0.85971	2.20168	1.86128	4.92267
rs6806673	3	77582838	ROBO2	1.45646	2.41308	0.926865	295661	13453	29459.5	0.85971	2.20168	1.86128	4.92267
rs6771083	3	77582871	ROBO2	1.45646	2.41308	1.1488	295661	13453	12974.5	0.85971	2.20168	2.21741	5.27881
rs17015328	3	77583877	ROBO2	1.45845	2.46554	1.02576	294448	11367	20805	0.861495	2.27486	2.01234	5.14869
rs114568444	3	77586886	ROBO2	1.46376	2.35236	1.46283	291294	16236	3071	0.866173	2.12003	2.84322	5.82942
rs77757600	3	77590225	ROBO2	1.46376	2.51296	1.4048	291294	9697.5	4261	0.866173	2.34384	2.70099	5.91101
rs6548516	3	77590303	ROBO2	1.46376	2.51296	0.63607	291294	9697.5	80901.5	0.866173	2.34384	1.42255	4.63256
rs9309771	3	77593064	ROBO2	-1.61878	2.56121	0.390483	210204	8206.5	188241	1.00786	2.41635	1.05579	4.48
rs9309772	3	77593127	ROBO2	-1.61878	2.56121	0.390483	210204	8206.5	188241	1.00786	2.41635	1.05579	4.48
rs9309773	3	77593147	ROBO2	-1.61878	2.56121	0.390483	210204	8206.5	188241	1.00786	2.41635	1.05579	4.48
rs775746	3	77593971	ROBO2	-1.61878	2.56121	0.440894	210204	8206.5	157720	1.00786	2.41635	1.13262	4.55683
rs699451	3	77595835	ROBO2	-1.61878	2.56121	0.424744	210204	8206.5	167170	1.00786	2.41635	1.10735	4.53156
rs699452	3	77595880	ROBO2	-1.61878	2.56121	0.457826	210204	8206.5	148881	1.00786	2.41635	1.15766	4.58187
rs775750	3	77597518	ROBO2	-1.61968	2.56121	0.424744	209756	8206.5	167170	1.00879	2.41635	1.10735	4.53248
rs1721187	3	77598227	ROBO2	-1.61968	2.56121	0.424744	209756	8206.5	167170	1.00879	2.41635	1.10735	4.53248
rs1666130	3	77598943	ROBO2	-1.61968	2.56121	0.424744	209756	8206.5	167170	1.00879	2.41635	1.10735	4.53248
rs3796291	3	77600273	ROBO2	-1.62308	2.5594	0.424744	208074	8294	167170	1.01229	2.41174	1.10735	4.53137
rs3796292	3	77600326	ROBO2	-1.62308	2.5594	0.424744	208074	8294	167170	1.01229	2.41174	1.10735	4.53137
rs3821737	3	77600445	ROBO2	-1.62308	2.5594	0.424744	208074	8294	167170	1.01229	2.41174	1.10735	4.53137
rs6783764	3	77600734	ROBO2	-1.62308	2.5594	0.424744	208074	8294	167170	1.01229	2.41174	1.10735	4.53137
rs6783971	3	77600872	ROBO2	-1.62308	2.5594	0.424744	208074	8294	167170	1.01229	2.41174	1.10735	4.53137
rs6783792	3	77600881	ROBO2	-1.62308	2.5594	0.424744	208074	8294	167170	1.01229	2.41174	1.10735	4.53137
rs1447843	3	77601589	ROBO2	-1.62308	2.5594	0.424744	208074	8294	167170	1.01229	2.41174	1.10735	4.53137
rs1447842	3	77602090	ROBO2	-1.63905	2.5594	0.424744	201301	8294	167170	1.02666	2.41174	1.10735	4.54575
rs1721201	3	77602286	ROBO2	-1.63905	2.5594	0.424744	201301	8294	167170	1.02666	2.41174	1.10735	4.54575
rs1721200	3	77602339	ROBO2	-1.63905	2.5594	0.424744	201301	8294	167170	1.02666	2.41174	1.10735	4.54575
rs1597093	3	77602842	ROBO2	-1.63905	2.5594	0.424744	201301	8294	167170	1.02666	2.41174	1.10735	4.54575
rs1597092	3	77603154	ROBO2	-1.63905	2.5594	0.424744	201301	8294	167170	1.02666	2.41174	1.10735	4.54575
rs1597090	3	77603270	ROBO2	-1.63905	2.5594	0.424744	201301	8294	167170	1.02666	2.41174	1.10735	4.54575
rs1597089	3	77603437	ROBO2	-1.63905	2.5594	0.424744	201301	8294	167170	1.02666	2.41174	1.10735	4.54575
rs1721197	3	77603476	ROBO2	-1.63905	2.5594	0.424744	201301	8294	167170	1.02666	2.41174	1.10735	4.54575
rs1589720	3	77603606	ROBO2	-1.63905	2.5594	0.424744	201301	8294	167170	1.02666	2.41174	1.10735	4.54575
rs1666115	3	77603834	ROBO2	-1.63905	2.5594	0.424744	201301	8294	167170	1.02666	2.41174	1.10735	4.54575
rs1721196	3	77603987	ROBO2	-1.63905	2.5594	0.424744	201301	8294	167170	1.02666	2.41174	1.10735	4.54575
rs1721195	3	77604044	ROBO2	-1.63905	2.5594	0.424744	201301	8294	167170	1.02666	2.41174	1.10735	4.54575
rs1666114	3	77604119	ROBO2	-1.63905	2.5594	0.424744	201301	8294	167170	1.02666	2.41174	1.10735	4.54575
rs1447841	3	77604605	ROBO2	-1.63905	2.5594	0.424744	201301	8294	167170	1.02666	2.41174	1.10735	4.54575
rs1666113	3	77604816	ROBO2	-1.63905	2.5594	0.424744	201301	8294	167170	1.02666	2.41174	1.10735	4.54575
rs1666112	3	77604824	ROBO2	-1.63905	2.5594	0.424744	201301	8294	167170	1.02666	2.41174	1.10735	4.54575
rs111885791	3	77605233	ROBO2	1.48872	2.59059	1.43565	276849	7510	3492	0.888261	2.45486	2.78743	6.13056
rs1374894	3	77605552	ROBO2	-1.63905	2.59217	0.424744	201301	7470	167170	1.02666	2.45718	1.10735	4.59119
rs1374893	3	77605566	ROBO2	-1.63905	2.59217	0.424744	201301	7470	167170	1.02666	2.45718	1.10735	4.59119
rs1374892	3	77605621	ROBO2	-1.63905	2.59217	0.424744	201301	7470	167170	1.02666	2.45718	1.10735	4.59119
rs12330385	3	77605757	ROBO2	-1.63905	2.59217	0.424744	201301	7470	167170	1.02666	2.45718	1.10735	4.59119
rs1625316	3	77605869	ROBO2	-1.63905	2.59217	0.424744	201301	7470	167170	1.02666	2.45718	1.10735	4.59119
rs1523758	3	77606267	ROBO2	-1.63905	2.59217	0.424744	201301	7470	167170	1.02666	2.45718	1.10735	4.59119
rs1523757	3	77606280	ROBO2	-1.63905	2.59217	0.424744	201301	7470	167170	1.02666	2.45718	1.10735	4.59119
rs775774	3	77607569	ROBO2	-1.64599	2.59217	0.351459	198424	7470	216504	1.03291	2.45718	0.995039	4.48513
rs775773	3	77607618	ROBO2	-1.64599	2.59217	0.351459	198424	7470	216504	1.03291	2.45718	0.995039	4.48513
rs775772	3	77607719	ROBO2	-1.64599	2.59217	0.424744	198424	7470	167170	1.03291	2.45718	1.10735	4.59744
rs7637738	3	77608666	ROBO2	-1.64675	2.59217	0.424744	198120	7470	167170	1.03357	2.45718	1.10735	4.59811
rs775771	3	77609047	ROBO2	-1.64773	2.59217	0.424744	197616	7470	167170	1.03468	2.45718	1.10735	4.59921
rs775769	3	77609345	ROBO2	-1.64773	2.59217	0.424744	197616	7470	167170	1.03468	2.45718	1.10735	4.59921
rs76284845	3	77609360	ROBO2	1.49787	2.59082	1.4048	271343	7506	4261	0.896985	2.4551	2.70099	6.05307
rs1721188	3	77609875	ROBO2	-1.64773	2.58892	0.351459	197616	7542	216504	1.03468	2.45302	0.995039	4.48274
rs78711402	3	77610764	ROBO2	1.49865	2.57771	1.36786	270832	7783	4819.5	0.897803	2.43936	2.6475	5.98466
rs139826698	3	77611211	ROBO2	1.49882	2.57771	1.4048	270678	7783	4261	0.898052	2.43936	2.70099	6.0384
rs1374895	3	77615539	ROBO2	-1.65034	2.58822	0.351459	196726	7564	216504	1.03664	2.45175	0.995039	4.48343
rs75379379	3	77615899	ROBO2	1.50062	2.57304	1.36786	269531	7932.5	4819.5	0.899895	2.43109	2.6475	5.97849
rs12107517	3	77617953	ROBO2	1.50174	2.57304	1.36786	268842	7932.5	4819.5	0.901006	2.43109	2.6475	5.9796
rs796527	3	77619393	ROBO2	-1.65141	2.58863	0.376432	196286	7552	197038	1.03761	2.45244	1.03595	4.52601
rs28619383	3	77619485	ROBO2	1.50175	2.56988	1.36786	268834	8017	4819.5	0.901021	2.42649	2.6475	5.97501
rs76713921	3	77620823	ROBO2	1.50221	2.56988	1.4048	268470	8017	4261	0.901608	2.42649	2.70099	6.02909
rs35619818	3	77621775	ROBO2	1.50221	2.56988	1.36786	268470	8017	4819.5	0.901608	2.42649	2.6475	5.9756
rs36012295	3	77621778	ROBO2	1.50221	2.56988	1.4048	268470	8017	4261	0.901608	2.42649	2.70099	6.02909
rs75081635	3	77624136	ROBO2	1.50255	2.56988	1.4048	268278	8017	4261	0.90192	2.42649	2.70099	6.0294
rs11925882	3	77625554	ROBO2	1.50281	2.56988	1.13909	268112	8017	13475	0.902189	2.42649	2.20098	5.52966
rs77882206	3	77628426	ROBO2	1.50419	2.56988	1.4048	267342	8017	4261	0.903437	2.42649	2.70099	6.03092
rs4324452	3	77629576	ROBO2	-1.65399	2.5895	0.478404	195428	7529	139152	1.03952	2.45377	1.18702	4.6803
rs812888	3	77630267	ROBO2	-1.65459	2.5895	0.478404	195238	7529	139152	1.03994	2.45377	1.18702	4.68072
rs812328	3	77630462	ROBO2	-1.65459	2.5895	0.406574	195238	7529	177662	1.03994	2.45377	1.08091	4.57461
[truncated: 4,510 more rows]
